# Supplementary material for: Long read sequencing to reveal the full complexity of a plant transcriptome by targeting both standard and long workflows
Source: Plant Methods. 2023 Oct 21;19:112. doi: 10.1186/s13007-023-01091-1 (PMC10589961; doi:10.1186/s13007-023-01091-1)
Supplement: Supplementary file 2 — Additional file 2: Table S1. Isoforms related to all jojoba (Simmondsia chinensis) genes with length range that falls between 1,000 and 3,000 base pair (bp) including library workflow type, uniqueness to long workflow library, ratio of long isoforms to standard workflow library, and all genes’ CDSs length. [file 13007_2023_1091_MOESM2_ESM.xlsx]

## Sheet: Unique bet 1and3Kb nos8019genes
Table S1. Isoforms related to all jojoba (Simmondsia chinensis) genes with length range that falls between 1,000 and 3,000 base pair (bp) including dataset type, uniqueness to long workflow library, ratio of long isoforms to standard workflow library, and all genes’ CDSs length.
Gene code	CDS length	Standard workflow	Long Workflow	Standard plus Long Workflow	Unique in Long Workflow	Ratio Unique/Standard workflow	Ratio Unique/Standard workflow (negatives removed)
Ss.00g032380	1002	4	2	6	2	0.5	0.5
Ss.00g043180	1002	6	1	6	0	0	0
Ss.00g049180	1002	2	2	2	0	0	0
Ss.00g096950	1002	23	19	32	9	0.391304	0.391304
Ss.00g128690	1002	11	10	15	4	0.363636	0.363636
Ss.00g134720	1002	4	1	3	-1	-0.25
Ss.00g154320	1002	1	1	2	1	1	1
Ss.00g178220	1002	16	15	25	9	0.5625	0.5625
Ss.00g178260	1002	9	9	16	7	0.777778	0.777778
Ss.00g205320	1002	3	1	3	0	0	0
Ss.00g214700	1002	6	5	9	3	0.5	0.5
Ss.00g227940	1002	2	1	3	1	0.5	0.5
Ss.00g233210	1002	5	3	6	1	0.2	0.2
Ss.00g252300	1002	1	2	3	2	2	2
Ss.00g280730	1002	10	12	21	11	1.1	1.1
Ss.00g306230	1002	1	2	2	1	1	1
Ss.00g312020	1002	8	7	12	4	0.5	0.5
Ss.00g320060	1002	6	3	7	1	0.166667	0.166667
Ss.00g329580	1002	3	2	4	1	0.333333	0.333333
Ss.00g349170	1002	4	4	7	3	0.75	0.75
Ss.00g362020	1002	8	5	11	3	0.375	0.375
Ss.00g374730	1002	14	6	14	0	0	0
Ss.00g387850	1002	8	6	9	1	0.125	0.125
Ss.00g415520	1002	1	2	2	1	1	1
Ss.00g010240	1005	30	23	44	14	0.466667	0.466667
Ss.00g029700	1005	4	1	5	1	0.25	0.25
Ss.00g038800	1005	11	4	13	2	0.181818	0.181818
Ss.00g042540	1005	3	2	5	2	0.666667	0.666667
Ss.00g082740	1005	5	5	8	3	0.6	0.6
Ss.00g121590	1005	4	2	5	1	0.25	0.25
Ss.00g126140	1005	1	2	3	2	2	2
Ss.00g152330	1005	8	3	12	4	0.5	0.5
Ss.00g234630	1005	1	1	1	0	0	0
Ss.00g247170	1005	6	2	6	0	0	0
Ss.00g250150	1005	2	2	4	2	1	1
Ss.00g251950	1005	6	6	10	4	0.666667	0.666667
Ss.00g252360	1005	5	4	8	3	0.6	0.6
Ss.00g278930	1005	1	1	2	1	1	1
Ss.00g283970	1005	1	1	1	0	0	0
Ss.00g286170	1005	2	1	1	-1	-0.5
Ss.00g286410	1005	12	11	22	10	0.833333	0.833333
Ss.00g290730	1005	3	6	8	5	1.66667	1.66667
Ss.00g316610	1005	5	2	5	0	0	0
Ss.00g324650	1005	12	5	13	1	0.0833333	0.0833333
Ss.00g360210	1005	3	1	4	1	0.333333	0.333333
Ss.00g363420	1005	7	7	10	3	0.428571	0.428571
Ss.00g393830	1005	2	1	3	1	0.5	0.5
Ss.00g398870	1005	14	15	22	8	0.571429	0.571429
Ss.00g401050	1005	3	4	7	4	1.33333	1.33333
Ss.00g023920	1008	4	4	7	3	0.75	0.75
Ss.00g049130	1008	7	4	9	2	0.285714	0.285714
Ss.00g049260	1008	6	4	9	3	0.5	0.5
Ss.00g050020	1008	4	4	7	3	0.75	0.75
Ss.00g062270	1008	5	3	6	1	0.2	0.2
Ss.00g068840	1008	6	2	7	1	0.166667	0.166667
Ss.00g089850	1008	5	3	5	0	0	0
Ss.00g090290	1008	4	10	13	9	2.25	2.25
Ss.00g103020	1008	1	1	1	0	0	0
Ss.00g122100	1008	9	7	13	4	0.444444	0.444444
Ss.00g134760	1008	5	4	7	2	0.4	0.4
Ss.00g141890	1008	6	4	7	1	0.166667	0.166667
Ss.00g196850	1008	13	12	17	4	0.307692	0.307692
Ss.00g215730	1008	4	2	5	1	0.25	0.25
Ss.00g235720	1008	2	4	6	4	2	2
Ss.00g251280	1008	8	8	12	4	0.5	0.5
Ss.00g254850	1008	5	4	5	0	0	0
Ss.00g258770	1008	6	2	7	1	0.166667	0.166667
Ss.00g270190	1008	5	6	6	1	0.2	0.2
Ss.00g282020	1008	6	2	8	2	0.333333	0.333333
Ss.00g285320	1008	4	4	5	1	0.25	0.25
Ss.00g292550	1008	2	1	3	1	0.5	0.5
Ss.00g327090	1008	4	5	8	4	1	1
Ss.00g354760	1008	1	2	1	0	0	0
Ss.00g355880	1008	9	6	12	3	0.333333	0.333333
Ss.00g374540	1008	6	3	8	2	0.333333	0.333333
Ss.00g378830	1008	9	11	14	5	0.555556	0.555556
Ss.00g410460	1008	4	2	4	0	0	0
Ss.00g024650	1011	2	4	5	3	1.5	1.5
Ss.00g155400	1011	3	2	4	1	0.333333	0.333333
Ss.00g181260	1011	7	6	10	3	0.428571	0.428571
Ss.00g196840	1011	6	2	4	-2	-0.333333
Ss.00g213760	1011	1	1	2	1	1	1
Ss.00g249000	1011	3	2	3	0	0	0
Ss.00g270070	1011	4	4	7	3	0.75	0.75
Ss.00g270540	1011	3	2	3	0	0	0
Ss.00g283570	1011	4	1	5	1	0.25	0.25
Ss.00g284860	1011	14	14	22	8	0.571429	0.571429
Ss.00g316710	1011	8	4	11	3	0.375	0.375
Ss.00g323650	1011	4	3	5	1	0.25	0.25
Ss.00g348270	1011	6	8	12	6	1	1
Ss.00g361280	1011	8	8	11	3	0.375	0.375
Ss.00g375310	1011	6	3	7	1	0.166667	0.166667
Ss.00g401300	1011	16	15	19	3	0.1875	0.1875
Ss.00g006880	1014	2	3	4	2	1	1
Ss.00g009270	1014	2	2	4	2	1	1
Ss.00g015010	1014	3	6	7	4	1.33333	1.33333
Ss.00g038040	1014	31	24	36	5	0.16129	0.16129
Ss.00g063110	1014	14	15	20	6	0.428571	0.428571
Ss.00g070310	1014	2	1	2	0	0	0
Ss.00g075300	1014	11	14	18	7	0.636364	0.636364
Ss.00g086730	1014	7	5	8	1	0.142857	0.142857
Ss.00g105130	1014	4	3	5	1	0.25	0.25
Ss.00g126690	1014	4	1	4	0	0	0
Ss.00g131140	1014	5	2	7	2	0.4	0.4
Ss.00g146550	1014	6	8	9	3	0.5	0.5
Ss.00g146770	1014	5	1	4	-1	-0.2
Ss.00g155200	1014	3	5	7	4	1.33333	1.33333
Ss.00g169060	1014	4	2	5	1	0.25	0.25
Ss.00g180440	1014	2	2	4	2	1	1
Ss.00g220310	1014	7	6	8	1	0.142857	0.142857
Ss.00g243520	1014	3	1	3	0	0	0
Ss.00g266730	1014	8	5	9	1	0.125	0.125
Ss.00g272590	1014	14	13	21	7	0.5	0.5
Ss.00g291420	1014	12	14	24	12	1	1
Ss.00g328880	1014	6	6	10	4	0.666667	0.666667
Ss.00g366710	1014	35	26	44	9	0.257143	0.257143
Ss.00g389120	1014	8	2	9	1	0.125	0.125
Ss.00g399740	1014	8	1	9	1	0.125	0.125
Ss.00g010220	1017	12	7	14	2	0.166667	0.166667
Ss.00g043660	1017	3	2	4	1	0.333333	0.333333
Ss.00g071290	1017	3	2	3	0	0	0
Ss.00g084760	1017	17	18	28	11	0.647059	0.647059
Ss.00g115950	1017	4	1	4	0	0	0
Ss.00g128340	1017	3	1	3	0	0	0
Ss.00g128680	1017	4	5	8	4	1	1
Ss.00g150820	1017	8	6	9	1	0.125	0.125
Ss.00g186130	1017	6	5	7	1	0.166667	0.166667
Ss.00g197390	1017	2	5	7	5	2.5	2.5
Ss.00g234970	1017	7	8	12	5	0.714286	0.714286
Ss.00g267230	1017	2	2	3	1	0.5	0.5
Ss.00g277690	1017	4	7	8	4	1	1
Ss.00g279470	1017	2	1	3	1	0.5	0.5
Ss.00g318660	1017	1	3	3	2	2	2
Ss.00g329950	1017	4	1	4	0	0	0
Ss.00g339410	1017	17	15	22	5	0.294118	0.294118
Ss.00g356040	1017	7	3	8	1	0.142857	0.142857
Ss.00g358730	1017	5	3	5	0	0	0
Ss.00g363270	1017	12	6	12	0	0	0
Ss.00g391910	1017	2	1	2	0	0	0
Ss.00g350190	1018	19	30	44	25	1.31579	1.31579
Ss.00g008700	1020	1	2	2	1	1	1
Ss.00g055540	1020	3	3	4	1	0.333333	0.333333
Ss.00g115940	1020	7	1	5	-2	-0.285714
Ss.00g116090	1020	13	7	16	3	0.230769	0.230769
Ss.00g121690	1020	3	2	4	1	0.333333	0.333333
Ss.00g128220	1020	17	22	28	11	0.647059	0.647059
Ss.00g132700	1020	6	9	11	5	0.833333	0.833333
Ss.00g181820	1020	11	4	12	1	0.0909091	0.0909091
Ss.00g199970	1020	4	1	4	0	0	0
Ss.00g256910	1020	4	3	5	1	0.25	0.25
Ss.00g259730	1020	3	2	4	1	0.333333	0.333333
Ss.00g260980	1020	3	3	4	1	0.333333	0.333333
Ss.00g266820	1020	4	3	5	1	0.25	0.25
Ss.00g269030	1020	5	5	7	2	0.4	0.4
Ss.00g302060	1020	4	4	7	3	0.75	0.75
Ss.00g342190	1020	12	4	15	3	0.25	0.25
Ss.00g356410	1020	5	4	8	3	0.6	0.6
Ss.00g360900	1020	6	7	12	6	1	1
Ss.00g375100	1020	23	24	42	19	0.826087	0.826087
Ss.00g377010	1020	4	4	6	2	0.5	0.5
Ss.00g387090	1020	1	2	3	2	2	2
Ss.00g011680	1023	3	2	5	2	0.666667	0.666667
Ss.00g019810	1023	8	6	11	3	0.375	0.375
Ss.00g039120	1023	1	2	2	1	1	1
Ss.00g050730	1023	5	5	7	2	0.4	0.4
Ss.00g056570	1023	7	9	15	8	1.14286	1.14286
Ss.00g088580	1023	8	9	15	7	0.875	0.875
Ss.00g101250	1023	6	3	9	3	0.5	0.5
Ss.00g115900	1023	7	6	11	4	0.571429	0.571429
Ss.00g128600	1023	5	5	7	2	0.4	0.4
Ss.00g143820	1023	2	1	3	1	0.5	0.5
Ss.00g175150	1023	8	7	12	4	0.5	0.5
Ss.00g185650	1023	8	10	14	6	0.75	0.75
Ss.00g196900	1023	2	1	3	1	0.5	0.5
Ss.00g242750	1023	4	10	13	9	2.25	2.25
Ss.00g245660	1023	2	3	5	3	1.5	1.5
Ss.00g267740	1023	14	9	18	4	0.285714	0.285714
Ss.00g311380	1023	9	6	12	3	0.333333	0.333333
Ss.00g316960	1023	10	9	13	3	0.3	0.3
Ss.00g319250	1023	7	3	10	3	0.428571	0.428571
Ss.00g332910	1023	5	7	14	9	1.8	1.8
Ss.00g334480	1023	3	1	4	1	0.333333	0.333333
Ss.00g335330	1023	8	7	11	3	0.375	0.375
Ss.00g355890	1023	1	2	3	2	2	2
Ss.00g396900	1023	16	12	17	1	0.0625	0.0625
Ss.00g000060	1026	4	3	5	1	0.25	0.25
Ss.00g031030	1026	4	2	5	1	0.25	0.25
Ss.00g041790	1026	12	9	14	2	0.166667	0.166667
Ss.00g050930	1026	5	3	6	1	0.2	0.2
Ss.00g058600	1026	11	9	15	4	0.363636	0.363636
Ss.00g060340	1026	8	3	9	1	0.125	0.125
Ss.00g072330	1026	3	3	5	2	0.666667	0.666667
Ss.00g083730	1026	9	7	11	2	0.222222	0.222222
Ss.00g083950	1026	6	2	6	0	0	0
Ss.00g089640	1026	6	3	4	-2	-0.333333
Ss.00g115750	1026	5	3	7	2	0.4	0.4
Ss.00g146360	1026	7	5	8	1	0.142857	0.142857
Ss.00g150710	1026	4	6	8	4	1	1
Ss.00g154110	1026	7	2	7	0	0	0
Ss.00g176950	1026	2	2	4	2	1	1
Ss.00g180340	1026	4	8	10	6	1.5	1.5
Ss.00g206130	1026	2	2	3	1	0.5	0.5
Ss.00g206860	1026	10	15	21	11	1.1	1.1
Ss.00g219770	1026	4	1	5	1	0.25	0.25
Ss.00g229110	1026	9	11	18	9	1	1
Ss.00g237870	1026	9	10	19	10	1.11111	1.11111
Ss.00g238500	1026	2	3	4	2	1	1
Ss.00g245200	1026	6	3	7	1	0.166667	0.166667
Ss.00g315360	1026	2	1	3	1	0.5	0.5
Ss.00g316720	1026	17	12	26	9	0.529412	0.529412
Ss.00g321720	1026	2	3	5	3	1.5	1.5
Ss.00g325950	1026	2	2	3	1	0.5	0.5
Ss.00g329470	1026	4	1	4	0	0	0
Ss.00g341540	1026	5	13	18	13	2.6	2.6
Ss.00g342400	1026	2	1	4	2	1	1
Ss.00g344630	1026	3	1	4	1	0.333333	0.333333
Ss.00g376530	1026	10	7	13	3	0.3	0.3
Ss.00g385040	1026	5	2	5	0	0	0
Ss.00g387970	1026	17	15	25	8	0.470588	0.470588
Ss.00g388430	1026	4	1	5	1	0.25	0.25
Ss.00g410000	1026	10	14	20	10	1	1
Ss.00g003230	1029	5	2	7	2	0.4	0.4
Ss.00g016520	1029	19	9	18	-1	-0.0526316
Ss.00g021530	1029	4	6	9	5	1.25	1.25
Ss.00g021850	1029	3	5	6	3	1	1
Ss.00g027990	1029	5	4	6	1	0.2	0.2
Ss.00g036560	1029	9	8	15	6	0.666667	0.666667
Ss.00g038920	1029	5	1	6	1	0.2	0.2
Ss.00g041530	1029	5	1	5	0	0	0
Ss.00g047380	1029	3	3	4	1	0.333333	0.333333
Ss.00g049400	1029	1	1	2	1	1	1
Ss.00g056190	1029	10	8	12	2	0.2	0.2
Ss.00g155690	1029	1	2	2	1	1	1
Ss.00g209430	1029	2	1	3	1	0.5	0.5
Ss.00g229210	1029	1	1	1	0	0	0
Ss.00g236680	1029	4	4	6	2	0.5	0.5
Ss.00g251310	1029	1	1	2	1	1	1
Ss.00g254290	1029	6	3	8	2	0.333333	0.333333
Ss.00g262910	1029	12	13	17	5	0.416667	0.416667
Ss.00g296810	1029	2	5	5	3	1.5	1.5
Ss.00g299500	1029	8	9	14	6	0.75	0.75
Ss.00g305640	1029	12	5	17	5	0.416667	0.416667
Ss.00g313070	1029	3	6	6	3	1	1
Ss.00g331300	1029	2	2	3	1	0.5	0.5
Ss.00g341610	1029	7	8	13	6	0.857143	0.857143
Ss.00g346420	1029	3	3	3	0	0	0
Ss.00g347330	1029	9	5	11	2	0.222222	0.222222
Ss.00g362730	1029	6	3	5	-1	-0.166667
Ss.00g364890	1029	3	5	5	2	0.666667	0.666667
Ss.00g375740	1029	2	2	3	1	0.5	0.5
Ss.00g377630	1029	11	10	18	7	0.636364	0.636364
Ss.00g388040	1029	5	4	7	2	0.4	0.4
Ss.00g399060	1029	17	13	26	9	0.529412	0.529412
Ss.00g010140	1032	8	3	7	-1	-0.125
Ss.00g015130	1032	4	2	2	-2	-0.5
Ss.00g039340	1032	2	1	3	1	0.5	0.5
Ss.00g072390	1032	9	6	11	2	0.222222	0.222222
Ss.00g114860	1032	5	1	5	0	0	0
Ss.00g146660	1032	9	6	14	5	0.555556	0.555556
Ss.00g168980	1032	11	8	14	3	0.272727	0.272727
Ss.00g207450	1032	5	2	7	2	0.4	0.4
Ss.00g226060	1032	4	6	8	4	1	1
Ss.00g233150	1032	4	2	2	-2	-0.5
Ss.00g250360	1032	14	14	18	4	0.285714	0.285714
Ss.00g267700	1032	1	1	2	1	1	1
Ss.00g320910	1032	3	2	4	1	0.333333	0.333333
Ss.00g328390	1032	6	2	6	0	0	0
Ss.00g329870	1032	1	1	2	1	1	1
Ss.00g344600	1032	2	3	5	3	1.5	1.5
Ss.00g006910	1035	4	3	4	0	0	0
Ss.00g010500	1035	6	4	8	2	0.333333	0.333333
Ss.00g049270	1035	3	3	5	2	0.666667	0.666667
Ss.00g059250	1035	8	5	11	3	0.375	0.375
Ss.00g080260	1035	6	2	6	0	0	0
Ss.00g088310	1035	4	2	3	-1	-0.25
Ss.00g122870	1035	5	6	9	4	0.8	0.8
Ss.00g137280	1035	14	12	20	6	0.428571	0.428571
Ss.00g139090	1035	7	6	13	6	0.857143	0.857143
Ss.00g142820	1035	2	1	3	1	0.5	0.5
Ss.00g181250	1035	3	3	5	2	0.666667	0.666667
Ss.00g190480	1035	6	7	10	4	0.666667	0.666667
Ss.00g224160	1035	9	5	12	3	0.333333	0.333333
Ss.00g231810	1035	5	4	5	0	0	0
Ss.00g238370	1035	1	1	1	0	0	0
Ss.00g285330	1035	3	1	3	0	0	0
Ss.00g302330	1035	3	1	1	-2	-0.666667
Ss.00g313560	1035	9	8	14	5	0.555556	0.555556
Ss.00g336130	1035	4	6	7	3	0.75	0.75
Ss.00g365710	1035	10	5	12	2	0.2	0.2
Ss.00g393550	1035	8	6	13	5	0.625	0.625
Ss.00g015750	1038	3	2	4	1	0.333333	0.333333
Ss.00g085710	1038	9	10	16	7	0.777778	0.777778
Ss.00g090390	1038	1	1	2	1	1	1
Ss.00g116840	1038	7	5	12	5	0.714286	0.714286
Ss.00g125870	1038	4	5	6	2	0.5	0.5
Ss.00g129760	1038	5	6	9	4	0.8	0.8
Ss.00g131270	1038	17	14	27	10	0.588235	0.588235
Ss.00g132330	1038	5	1	5	0	0	0
Ss.00g136560	1038	17	20	28	11	0.647059	0.647059
Ss.00g159270	1038	7	6	11	4	0.571429	0.571429
Ss.00g186000	1038	8	4	10	2	0.25	0.25
Ss.00g197180	1038	3	7	8	5	1.66667	1.66667
Ss.00g197820	1038	8	9	12	4	0.5	0.5
Ss.00g216130	1038	2	2	3	1	0.5	0.5
Ss.00g234550	1038	4	3	6	2	0.5	0.5
Ss.00g299580	1038	7	3	8	1	0.142857	0.142857
Ss.00g306130	1038	7	7	11	4	0.571429	0.571429
Ss.00g314270	1038	6	7	11	5	0.833333	0.833333
Ss.00g344160	1038	5	1	5	0	0	0
Ss.00g354960	1038	5	7	8	3	0.6	0.6
Ss.00g362210	1038	3	2	2	-1	-0.333333
Ss.00g386980	1038	7	3	8	1	0.142857	0.142857
Ss.00g389870	1038	3	7	9	6	2	2
Ss.00g416160	1038	4	6	7	3	0.75	0.75
Ss.00g006240	1041	4	4	5	1	0.25	0.25
Ss.00g009410	1041	8	6	12	4	0.5	0.5
Ss.00g034360	1041	3	2	3	0	0	0
Ss.00g082310	1041	8	6	10	2	0.25	0.25
Ss.00g131910	1041	1	2	2	1	1	1
Ss.00g136890	1041	15	10	24	9	0.6	0.6
Ss.00g142970	1041	10	12	19	9	0.9	0.9
Ss.00g143420	1041	7	4	9	2	0.285714	0.285714
Ss.00g150680	1041	3	2	4	1	0.333333	0.333333
Ss.00g152230	1041	1	1	2	1	1	1
Ss.00g155070	1041	6	10	11	5	0.833333	0.833333
Ss.00g172050	1041	8	10	16	8	1	1
Ss.00g197240	1041	4	4	7	3	0.75	0.75
Ss.00g240960	1041	3	2	4	1	0.333333	0.333333
Ss.00g241310	1041	3	2	5	2	0.666667	0.666667
Ss.00g247210	1041	6	5	10	4	0.666667	0.666667
Ss.00g254780	1041	7	5	12	5	0.714286	0.714286
Ss.00g319570	1041	6	3	6	0	0	0
Ss.00g341720	1041	21	24	36	15	0.714286	0.714286
Ss.00g375160	1041	1	1	1	0	0	0
Ss.00g386590	1041	5	5	8	3	0.6	0.6
Ss.00g402080	1041	2	2	4	2	1	1
Ss.00g415640	1041	6	4	6	0	0	0
Ss.00g018220	1044	1	3	3	2	2	2
Ss.00g071450	1044	7	12	15	8	1.14286	1.14286
Ss.00g085620	1044	2	1	2	0	0	0
Ss.00g086650	1044	1	1	1	0	0	0
Ss.00g100930	1044	6	4	7	1	0.166667	0.166667
Ss.00g114680	1044	4	3	7	3	0.75	0.75
Ss.00g120180	1044	6	6	11	5	0.833333	0.833333
Ss.00g155290	1044	2	3	3	1	0.5	0.5
Ss.00g156670	1044	3	3	5	2	0.666667	0.666667
Ss.00g165010	1044	1	1	1	0	0	0
Ss.00g203320	1044	25	8	25	0	0	0
Ss.00g213030	1044	4	1	5	1	0.25	0.25
Ss.00g214170	1044	3	2	5	2	0.666667	0.666667
Ss.00g239920	1044	6	4	8	2	0.333333	0.333333
Ss.00g245640	1044	1	2	2	1	1	1
Ss.00g248460	1044	9	1	10	1	0.111111	0.111111
Ss.00g318410	1044	8	8	12	4	0.5	0.5
Ss.00g326380	1044	9	10	14	5	0.555556	0.555556
Ss.00g329280	1044	2	1	2	0	0	0
Ss.00g375800	1044	7	7	9	2	0.285714	0.285714
Ss.00g391550	1044	25	22	35	10	0.4	0.4
Ss.00g024550	1047	2	2	3	1	0.5	0.5
Ss.00g048770	1047	1	2	3	2	2	2
Ss.00g048830	1047	8	6	12	4	0.5	0.5
Ss.00g051660	1047	8	4	10	2	0.25	0.25
Ss.00g067900	1047	20	20	32	12	0.6	0.6
Ss.00g074260	1047	3	3	4	1	0.333333	0.333333
Ss.00g088760	1047	5	4	6	1	0.2	0.2
Ss.00g117290	1047	7	11	16	9	1.28571	1.28571
Ss.00g125670	1047	3	1	4	1	0.333333	0.333333
Ss.00g128750	1047	3	3	4	1	0.333333	0.333333
Ss.00g163040	1047	10	6	14	4	0.4	0.4
Ss.00g164610	1047	3	1	3	0	0	0
Ss.00g176960	1047	2	2	4	2	1	1
Ss.00g197160	1047	4	7	10	6	1.5	1.5
Ss.00g209450	1047	1	1	2	1	1	1
Ss.00g236350	1047	15	8	19	4	0.266667	0.266667
Ss.00g256690	1047	3	2	6	3	1	1
Ss.00g265470	1047	15	22	31	16	1.06667	1.06667
Ss.00g274640	1047	10	2	10	0	0	0
Ss.00g292050	1047	2	2	4	2	1	1
Ss.00g320440	1047	1	1	2	1	1	1
Ss.00g329000	1047	2	2	3	1	0.5	0.5
Ss.00g337480	1047	3	8	10	7	2.33333	2.33333
Ss.00g338200	1047	5	3	6	1	0.2	0.2
Ss.00g392210	1047	12	13	19	7	0.583333	0.583333
Ss.00g039140	1050	7	4	8	1	0.142857	0.142857
Ss.00g055550	1050	1	1	2	1	1	1
Ss.00g082250	1050	18	11	27	9	0.5	0.5
Ss.00g149930	1050	1	1	1	0	0	0
Ss.00g155330	1050	3	1	5	2	0.666667	0.666667
Ss.00g157260	1050	2	1	1	-1	-0.5
Ss.00g163650	1050	6	1	6	0	0	0
Ss.00g168480	1050	3	1	3	0	0	0
Ss.00g204320	1050	2	3	6	4	2	2
Ss.00g227810	1050	3	2	3	0	0	0
Ss.00g241940	1050	16	16	30	14	0.875	0.875
Ss.00g252830	1050	8	4	12	4	0.5	0.5
Ss.00g258940	1050	9	8	14	5	0.555556	0.555556
Ss.00g320410	1050	7	5	5	-2	-0.285714
Ss.00g322200	1050	4	4	7	3	0.75	0.75
Ss.00g367000	1050	6	4	7	1	0.166667	0.166667
Ss.00g369110	1050	9	7	14	5	0.555556	0.555556
Ss.00g374990	1050	5	8	11	6	1.2	1.2
Ss.00g393360	1050	5	1	4	-1	-0.2
Ss.00g399080	1050	9	8	15	6	0.666667	0.666667
Ss.00g401240	1050	6	4	9	3	0.5	0.5
Ss.00g036140	1053	22	24	37	15	0.681818	0.681818
Ss.00g058620	1053	4	4	7	3	0.75	0.75
Ss.00g085080	1053	8	1	8	0	0	0
Ss.00g090500	1053	2	1	3	1	0.5	0.5
Ss.00g121090	1053	5	1	4	-1	-0.2
Ss.00g164690	1053	4	2	5	1	0.25	0.25
Ss.00g172890	1053	12	9	17	5	0.416667	0.416667
Ss.00g233430	1053	4	7	5	1	0.25	0.25
Ss.00g250060	1053	3	1	4	1	0.333333	0.333333
Ss.00g261380	1053	2	4	5	3	1.5	1.5
Ss.00g292670	1053	8	1	9	1	0.125	0.125
Ss.00g311320	1053	6	6	10	4	0.666667	0.666667
Ss.00g317710	1053	6	3	6	0	0	0
Ss.00g318650	1053	11	13	15	4	0.363636	0.363636
Ss.00g329710	1053	3	2	4	1	0.333333	0.333333
Ss.00g346520	1053	13	19	28	15	1.15385	1.15385
Ss.00g350010	1053	11	5	13	2	0.181818	0.181818
Ss.00g352440	1053	34	32	49	15	0.441176	0.441176
Ss.00g363060	1053	8	6	11	3	0.375	0.375
Ss.00g363190	1053	6	6	9	3	0.5	0.5
Ss.00g363220	1053	6	7	10	4	0.666667	0.666667
Ss.00g363260	1053	7	5	11	4	0.571429	0.571429
Ss.00g363290	1053	2	2	3	1	0.5	0.5
Ss.00g382970	1053	19	12	23	4	0.210526	0.210526
Ss.00g385460	1053	2	8	8	6	3	3
Ss.00g404590	1053	13	8	17	4	0.307692	0.307692
Ss.00g010780	1056	5	4	8	3	0.6	0.6
Ss.00g022100	1056	5	3	5	0	0	0
Ss.00g046860	1056	14	11	19	5	0.357143	0.357143
Ss.00g081950	1056	2	1	2	0	0	0
Ss.00g090330	1056	14	17	24	10	0.714286	0.714286
Ss.00g091190	1056	4	5	6	2	0.5	0.5
Ss.00g107110	1056	4	4	6	2	0.5	0.5
Ss.00g116070	1056	8	18	23	15	1.875	1.875
Ss.00g159840	1056	3	1	4	1	0.333333	0.333333
Ss.00g197340	1056	5	5	8	3	0.6	0.6
Ss.00g231600	1056	10	21	24	14	1.4	1.4
Ss.00g239170	1056	6	7	10	4	0.666667	0.666667
Ss.00g252060	1056	10	12	17	7	0.7	0.7
Ss.00g254190	1056	14	21	31	17	1.21429	1.21429
Ss.00g350980	1056	1	1	1	0	0	0
Ss.00g359180	1056	5	5	8	3	0.6	0.6
Ss.00g367110	1056	1	7	7	6	6	6
Ss.00g380790	1056	3	2	4	1	0.333333	0.333333
Ss.00g398010	1056	4	5	8	4	1	1
Ss.00g009380	1059	3	1	4	1	0.333333	0.333333
Ss.00g038990	1059	4	3	6	2	0.5	0.5
Ss.00g059350	1059	11	8	17	6	0.545455	0.545455
Ss.00g098650	1059	4	2	5	1	0.25	0.25
Ss.00g103280	1059	3	1	4	1	0.333333	0.333333
Ss.00g115180	1059	5	4	8	3	0.6	0.6
Ss.00g145360	1059	3	3	5	2	0.666667	0.666667
Ss.00g162410	1059	14	7	21	7	0.5	0.5
Ss.00g191000	1059	6	1	6	0	0	0
Ss.00g204210	1059	1	1	1	0	0	0
Ss.00g241900	1059	3	7	9	6	2	2
Ss.00g247450	1059	8	6	10	2	0.25	0.25
Ss.00g250630	1059	1	2	3	2	2	2
Ss.00g261490	1059	11	5	14	3	0.272727	0.272727
Ss.00g269090	1059	4	5	9	5	1.25	1.25
Ss.00g281970	1059	13	4	16	3	0.230769	0.230769
Ss.00g304790	1059	8	4	8	0	0	0
Ss.00g307500	1059	1	1	1	0	0	0
Ss.00g400270	1059	8	4	8	0	0	0
Ss.00g059910	1062	3	3	4	1	0.333333	0.333333
Ss.00g062900	1062	4	7	8	4	1	1
Ss.00g069900	1062	3	1	2	-1	-0.333333
Ss.00g071760	1062	3	2	6	3	1	1
Ss.00g116020	1062	5	3	6	1	0.2	0.2
Ss.00g121560	1062	1	1	2	1	1	1
Ss.00g142400	1062	9	2	8	-1	-0.111111
Ss.00g174620	1062	2	5	6	4	2	2
Ss.00g190580	1062	5	1	5	0	0	0
Ss.00g196690	1062	1	2	2	1	1	1
Ss.00g215880	1062	6	8	9	3	0.5	0.5
Ss.00g219230	1062	2	5	4	2	1	1
Ss.00g246930	1062	9	4	8	-1	-0.111111
Ss.00g249780	1062	8	3	8	0	0	0
Ss.00g267910	1062	3	2	4	1	0.333333	0.333333
Ss.00g271110	1062	9	10	17	8	0.888889	0.888889
Ss.00g275160	1062	3	1	4	1	0.333333	0.333333
Ss.00g298640	1062	2	2	2	0	0	0
Ss.00g312560	1062	5	6	10	5	1	1
Ss.00g317120	1062	9	1	9	0	0	0
Ss.00g324940	1062	10	6	11	1	0.1	0.1
Ss.00g324950	1062	19	20	30	11	0.578947	0.578947
Ss.00g348500	1062	8	8	14	6	0.75	0.75
Ss.00g355480	1062	2	3	3	1	0.5	0.5
Ss.00g393530	1062	6	4	10	4	0.666667	0.666667
Ss.00g022880	1065	10	15	18	8	0.8	0.8
Ss.00g029800	1065	7	1	8	1	0.142857	0.142857
Ss.00g040490	1065	4	2	5	1	0.25	0.25
Ss.00g064620	1065	10	12	21	11	1.1	1.1
Ss.00g076600	1065	7	7	9	2	0.285714	0.285714
Ss.00g092980	1065	4	2	4	0	0	0
Ss.00g093820	1065	6	3	8	2	0.333333	0.333333
Ss.00g147140	1065	3	2	5	2	0.666667	0.666667
Ss.00g155080	1065	9	7	13	4	0.444444	0.444444
Ss.00g159520	1065	2	4	6	4	2	2
Ss.00g176890	1065	5	3	7	2	0.4	0.4
Ss.00g221470	1065	2	3	3	1	0.5	0.5
Ss.00g228390	1065	3	9	9	6	2	2
Ss.00g257010	1065	13	18	27	14	1.07692	1.07692
Ss.00g257460	1065	4	3	5	1	0.25	0.25
Ss.00g302610	1065	1	2	2	1	1	1
Ss.00g352750	1065	2	5	5	3	1.5	1.5
Ss.00g361750	1065	2	1	2	0	0	0
Ss.00g370450	1065	6	1	6	0	0	0
Ss.00g376100	1065	3	2	3	0	0	0
Ss.00g014970	1068	19	16	28	9	0.473684	0.473684
Ss.00g021500	1068	3	4	7	4	1.33333	1.33333
Ss.00g092890	1068	8	5	10	2	0.25	0.25
Ss.00g122880	1068	9	6	13	4	0.444444	0.444444
Ss.00g125780	1068	1	5	5	4	4	4
Ss.00g127070	1068	3	1	3	0	0	0
Ss.00g174410	1068	4	3	6	2	0.5	0.5
Ss.00g230070	1068	9	7	12	3	0.333333	0.333333
Ss.00g243020	1068	6	2	6	0	0	0
Ss.00g255350	1068	3	1	3	0	0	0
Ss.00g269140	1068	1	2	3	2	2	2
Ss.00g276810	1068	3	1	3	0	0	0
Ss.00g292420	1068	7	6	13	6	0.857143	0.857143
Ss.00g319950	1068	14	18	26	12	0.857143	0.857143
Ss.00g321630	1068	6	2	7	1	0.166667	0.166667
Ss.00g327200	1068	17	15	25	8	0.470588	0.470588
Ss.00g334850	1068	5	3	6	1	0.2	0.2
Ss.00g336800	1068	6	7	9	3	0.5	0.5
Ss.00g353490	1068	12	11	18	6	0.5	0.5
Ss.00g354440	1068	3	1	3	0	0	0
Ss.00g364170	1068	4	7	11	7	1.75	1.75
Ss.00g370380	1068	5	2	5	0	0	0
Ss.00g009150	1071	9	5	12	3	0.333333	0.333333
Ss.00g013160	1071	3	3	4	1	0.333333	0.333333
Ss.00g028590	1071	4	1	4	0	0	0
Ss.00g055660	1071	14	18	21	7	0.5	0.5
Ss.00g089310	1071	5	6	10	5	1	1
Ss.00g095920	1071	28	37	49	21	0.75	0.75
Ss.00g115080	1071	8	1	8	0	0	0
Ss.00g115490	1071	12	11	19	7	0.583333	0.583333
Ss.00g156240	1071	3	1	3	0	0	0
Ss.00g163380	1071	2	4	6	4	2	2
Ss.00g176290	1071	3	1	2	-1	-0.333333
Ss.00g184730	1071	2	2	4	2	1	1
Ss.00g220890	1071	1	1	1	0	0	0
Ss.00g228850	1071	2	2	3	1	0.5	0.5
Ss.00g233130	1071	2	1	3	1	0.5	0.5
Ss.00g250510	1071	11	8	18	7	0.636364	0.636364
Ss.00g253220	1071	6	2	6	0	0	0
Ss.00g300660	1071	15	18	27	12	0.8	0.8
Ss.00g333740	1071	2	2	3	1	0.5	0.5
Ss.00g389100	1071	4	1	5	1	0.25	0.25
Ss.00g006160	1074	3	5	6	3	1	1
Ss.00g024200	1074	1	1	1	0	0	0
Ss.00g038190	1074	5	1	3	-2	-0.4
Ss.00g039270	1074	2	6	8	6	3	3
Ss.00g044680	1074	8	5	11	3	0.375	0.375
Ss.00g051980	1074	22	29	39	17	0.772727	0.772727
Ss.00g058470	1074	15	14	22	7	0.466667	0.466667
Ss.00g058630	1074	3	4	4	1	0.333333	0.333333
Ss.00g078710	1074	2	2	3	1	0.5	0.5
Ss.00g084570	1074	10	6	16	6	0.6	0.6
Ss.00g116060	1074	21	13	23	2	0.0952381	0.0952381
Ss.00g204860	1074	3	2	4	1	0.333333	0.333333
Ss.00g215300	1074	2	2	4	2	1	1
Ss.00g221820	1074	2	1	2	0	0	0
Ss.00g229130	1074	1	3	4	3	3	3
Ss.00g268170	1074	2	1	2	0	0	0
Ss.00g279250	1074	5	5	5	0	0	0
Ss.00g285260	1074	1	4	5	4	4	4
Ss.00g297850	1074	7	3	9	2	0.285714	0.285714
Ss.00g305140	1074	2	3	5	3	1.5	1.5
Ss.00g307710	1074	4	2	4	0	0	0
Ss.00g311090	1074	1	1	1	0	0	0
Ss.00g314980	1074	3	1	3	0	0	0
Ss.00g328530	1074	6	5	8	2	0.333333	0.333333
Ss.00g330690	1074	5	4	9	4	0.8	0.8
Ss.00g341020	1074	7	7	9	2	0.285714	0.285714
Ss.00g357420	1074	1	2	3	2	2	2
Ss.00g371980	1074	5	3	7	2	0.4	0.4
Ss.00g372960	1074	5	1	5	0	0	0
Ss.00g375260	1074	4	3	5	1	0.25	0.25
Ss.00g382330	1074	2	1	1	-1	-0.5
Ss.00g388960	1074	8	4	8	0	0	0
Ss.00g390120	1074	4	3	6	2	0.5	0.5
Ss.00g014650	1077	3	2	5	2	0.666667	0.666667
Ss.00g027150	1077	9	4	10	1	0.111111	0.111111
Ss.00g039280	1077	3	3	4	1	0.333333	0.333333
Ss.00g049110	1077	2	1	2	0	0	0
Ss.00g064520	1077	2	5	6	4	2	2
Ss.00g082230	1077	10	11	20	10	1	1
Ss.00g087620	1077	9	7	13	4	0.444444	0.444444
Ss.00g104200	1077	3	1	4	1	0.333333	0.333333
Ss.00g134640	1077	5	6	11	6	1.2	1.2
Ss.00g139940	1077	4	2	3	-1	-0.25
Ss.00g147510	1077	3	1	4	1	0.333333	0.333333
Ss.00g154140	1077	8	4	9	1	0.125	0.125
Ss.00g169010	1077	8	9	13	5	0.625	0.625
Ss.00g215850	1077	4	3	5	1	0.25	0.25
Ss.00g224530	1077	4	3	5	1	0.25	0.25
Ss.00g235970	1077	6	4	7	1	0.166667	0.166667
Ss.00g236630	1077	9	5	15	6	0.666667	0.666667
Ss.00g250430	1077	4	1	4	0	0	0
Ss.00g253130	1077	2	2	2	0	0	0
Ss.00g262180	1077	8	11	18	10	1.25	1.25
Ss.00g267490	1077	4	4	6	2	0.5	0.5
Ss.00g267870	1077	3	1	3	0	0	0
Ss.00g292740	1077	4	5	7	3	0.75	0.75
Ss.00g328420	1077	2	1	2	0	0	0
Ss.00g387380	1077	4	1	4	0	0	0
Ss.00g389270	1077	6	1	7	1	0.166667	0.166667
Ss.00g404970	1077	4	1	4	0	0	0
Ss.00g407690	1077	3	1	5	2	0.666667	0.666667
Ss.00g032470	1080	8	7	10	2	0.25	0.25
Ss.00g049600	1080	1	1	2	1	1	1
Ss.00g115890	1080	9	4	11	2	0.222222	0.222222
Ss.00g125290	1080	6	5	10	4	0.666667	0.666667
Ss.00g158180	1080	5	4	3	-2	-0.4
Ss.00g164600	1080	16	12	27	11	0.6875	0.6875
Ss.00g180280	1080	3	1	3	0	0	0
Ss.00g185080	1080	12	7	15	3	0.25	0.25
Ss.00g198030	1080	4	2	5	1	0.25	0.25
Ss.00g199320	1080	6	11	14	8	1.33333	1.33333
Ss.00g217400	1080	9	5	12	3	0.333333	0.333333
Ss.00g222960	1080	1	1	1	0	0	0
Ss.00g234660	1080	3	3	5	2	0.666667	0.666667
Ss.00g288180	1080	4	5	9	5	1.25	1.25
Ss.00g295360	1080	8	10	14	6	0.75	0.75
Ss.00g312870	1080	3	3	5	2	0.666667	0.666667
Ss.00g337020	1080	5	3	5	0	0	0
Ss.00g343230	1080	8	5	11	3	0.375	0.375
Ss.00g343310	1080	4	10	12	8	2	2
Ss.00g376550	1080	2	1	3	1	0.5	0.5
Ss.00g006450	1083	2	1	1	-1	-0.5
Ss.00g008110	1083	10	2	10	0	0	0
Ss.00g022570	1083	3	1	3	0	0	0
Ss.00g049000	1083	3	2	3	0	0	0
Ss.00g071640	1083	4	1	5	1	0.25	0.25
Ss.00g072100	1083	6	3	7	1	0.166667	0.166667
Ss.00g074660	1083	3	2	5	2	0.666667	0.666667
Ss.00g089590	1083	1	3	5	4	4	4
Ss.00g090810	1083	4	2	4	0	0	0
Ss.00g102760	1083	5	6	8	3	0.6	0.6
Ss.00g129730	1083	1	1	2	1	1	1
Ss.00g129970	1083	3	2	3	0	0	0
Ss.00g155280	1083	3	1	4	1	0.333333	0.333333
Ss.00g175750	1083	3	4	6	3	1	1
Ss.00g180170	1083	2	3	5	3	1.5	1.5
Ss.00g185730	1083	4	1	5	1	0.25	0.25
Ss.00g190470	1083	2	2	4	2	1	1
Ss.00g198210	1083	5	5	9	4	0.8	0.8
Ss.00g248890	1083	6	1	5	-1	-0.166667
Ss.00g265300	1083	4	1	4	0	0	0
Ss.00g266290	1083	3	2	4	1	0.333333	0.333333
Ss.00g268270	1083	3	3	4	1	0.333333	0.333333
Ss.00g270250	1083	1	1	1	0	0	0
Ss.00g272520	1083	4	3	5	1	0.25	0.25
Ss.00g300510	1083	5	5	8	3	0.6	0.6
Ss.00g310430	1083	1	1	2	1	1	1
Ss.00g319080	1083	3	2	5	2	0.666667	0.666667
Ss.00g332630	1083	2	3	3	1	0.5	0.5
Ss.00g333300	1083	12	7	13	1	0.0833333	0.0833333
Ss.00g345640	1083	6	2	7	1	0.166667	0.166667
Ss.00g356300	1083	11	19	23	12	1.09091	1.09091
Ss.00g400060	1083	1	2	2	1	1	1
Ss.00g411620	1083	4	7	8	4	1	1
Ss.00g021060	1086	2	1	2	0	0	0
Ss.00g025960	1086	9	7	15	6	0.666667	0.666667
Ss.00g036240	1086	18	30	42	24	1.33333	1.33333
Ss.00g040130	1086	5	4	8	3	0.6	0.6
Ss.00g048950	1086	2	4	6	4	2	2
Ss.00g088300	1086	2	1	2	0	0	0
Ss.00g098410	1086	2	1	2	0	0	0
Ss.00g102230	1086	3	3	4	1	0.333333	0.333333
Ss.00g158410	1086	10	4	10	0	0	0
Ss.00g193950	1086	5	1	5	0	0	0
Ss.00g238350	1086	3	2	5	2	0.666667	0.666667
Ss.00g252690	1086	4	1	5	1	0.25	0.25
Ss.00g254130	1086	2	1	3	1	0.5	0.5
Ss.00g254750	1086	2	1	2	0	0	0
Ss.00g279650	1086	7	8	12	5	0.714286	0.714286
Ss.00g305890	1086	1	1	1	0	0	0
Ss.00g308920	1086	3	5	5	2	0.666667	0.666667
Ss.00g338280	1086	4	4	6	2	0.5	0.5
Ss.00g344080	1086	10	5	12	2	0.2	0.2
Ss.00g346970	1086	4	2	4	0	0	0
Ss.00g351320	1086	3	2	3	0	0	0
Ss.00g355540	1086	9	5	12	3	0.333333	0.333333
Ss.00g369070	1086	1	2	3	2	2	2
Ss.00g392860	1086	14	17	27	13	0.928571	0.928571
Ss.00g399830	1086	2	2	3	1	0.5	0.5
Ss.00g400100	1086	5	5	8	3	0.6	0.6
Ss.00g410720	1086	5	2	3	-2	-0.4
Ss.00g007840	1089	1	2	3	2	2	2
Ss.00g009460	1089	6	2	6	0	0	0
Ss.00g015770	1089	12	10	17	5	0.416667	0.416667
Ss.00g018050	1089	1	1	2	1	1	1
Ss.00g034830	1089	4	4	6	2	0.5	0.5
Ss.00g043200	1089	1	1	1	0	0	0
Ss.00g060130	1089	4	4	6	2	0.5	0.5
Ss.00g089140	1089	1	2	2	1	1	1
Ss.00g092660	1089	10	6	12	2	0.2	0.2
Ss.00g092710	1089	2	2	3	1	0.5	0.5
Ss.00g092770	1089	13	14	18	5	0.384615	0.384615
Ss.00g128560	1089	7	12	15	8	1.14286	1.14286
Ss.00g140640	1089	6	1	6	0	0	0
Ss.00g145750	1089	4	5	9	5	1.25	1.25
Ss.00g150050	1089	2	2	3	1	0.5	0.5
Ss.00g155110	1089	4	3	4	0	0	0
Ss.00g169380	1089	7	9	12	5	0.714286	0.714286
Ss.00g175900	1089	2	1	3	1	0.5	0.5
Ss.00g180830	1089	15	4	18	3	0.2	0.2
Ss.00g235610	1089	24	13	30	6	0.25	0.25
Ss.00g256590	1089	1	1	2	1	1	1
Ss.00g266270	1089	15	8	21	6	0.4	0.4
Ss.00g267550	1089	9	10	19	10	1.11111	1.11111
Ss.00g330210	1089	1	1	1	0	0	0
Ss.00g337410	1089	11	14	19	8	0.727273	0.727273
Ss.00g343510	1089	4	2	4	0	0	0
Ss.00g377170	1089	1	2	3	2	2	2
Ss.00g381080	1089	2	2	4	2	1	1
Ss.00g381920	1089	5	3	5	0	0	0
Ss.00g382380	1089	3	1	4	1	0.333333	0.333333
Ss.00g399980	1089	3	2	3	0	0	0
Ss.00g405560	1089	4	5	8	4	1	1
Ss.00g008290	1092	2	2	4	2	1	1
Ss.00g016260	1092	4	1	3	-1	-0.25
Ss.00g049490	1092	2	1	3	1	0.5	0.5
Ss.00g056300	1092	12	13	20	8	0.666667	0.666667
Ss.00g074450	1092	1	1	1	0	0	0
Ss.00g104820	1092	2	2	2	0	0	0
Ss.00g133320	1092	3	4	7	4	1.33333	1.33333
Ss.00g147010	1092	5	2	6	1	0.2	0.2
Ss.00g147380	1092	14	5	19	5	0.357143	0.357143
Ss.00g147390	1092	9	11	15	6	0.666667	0.666667
Ss.00g152360	1092	4	3	7	3	0.75	0.75
Ss.00g190390	1092	1	1	1	0	0	0
Ss.00g230100	1092	2	1	2	0	0	0
Ss.00g260530	1092	11	20	22	11	1	1
Ss.00g310980	1092	3	3	6	3	1	1
Ss.00g317180	1092	20	12	27	7	0.35	0.35
Ss.00g337750	1092	14	10	19	5	0.357143	0.357143
Ss.00g350710	1092	16	17	24	8	0.5	0.5
Ss.00g396060	1092	9	4	9	0	0	0
Ss.00g408890	1092	1	1	1	0	0	0
Ss.00g010360	1095	9	4	9	0	0	0
Ss.00g030670	1095	1	2	3	2	2	2
Ss.00g036550	1095	11	11	15	4	0.363636	0.363636
Ss.00g041310	1095	8	3	11	3	0.375	0.375
Ss.00g058120	1095	9	1	7	-2	-0.222222
Ss.00g108810	1095	15	9	17	2	0.133333	0.133333
Ss.00g110150	1095	2	4	4	2	1	1
Ss.00g120300	1095	47	35	72	25	0.531915	0.531915
Ss.00g126320	1095	6	2	8	2	0.333333	0.333333
Ss.00g134590	1095	20	11	28	8	0.4	0.4
Ss.00g171120	1095	2	2	3	1	0.5	0.5
Ss.00g194480	1095	10	10	18	8	0.8	0.8
Ss.00g205700	1095	5	5	8	3	0.6	0.6
Ss.00g223880	1095	3	2	4	1	0.333333	0.333333
Ss.00g228760	1095	5	18	18	13	2.6	2.6
Ss.00g269060	1095	6	3	8	2	0.333333	0.333333
Ss.00g275390	1095	3	2	4	1	0.333333	0.333333
Ss.00g343030	1095	6	3	6	0	0	0
Ss.00g343390	1095	13	23	28	15	1.15385	1.15385
Ss.00g344120	1095	14	10	18	4	0.285714	0.285714
Ss.00g354250	1095	2	2	3	1	0.5	0.5
Ss.00g358850	1095	2	1	4	2	1	1
Ss.00g364870	1095	3	2	4	1	0.333333	0.333333
Ss.00g375760	1095	2	1	3	1	0.5	0.5
Ss.00g376490	1095	2	1	2	0	0	0
Ss.00g391440	1095	4	2	6	2	0.5	0.5
Ss.00g005560	1098	10	8	15	5	0.5	0.5
Ss.00g035870	1098	4	1	4	0	0	0
Ss.00g063480	1098	2	1	3	1	0.5	0.5
Ss.00g088500	1098	3	2	2	-1	-0.333333
Ss.00g091100	1098	5	3	5	0	0	0
Ss.00g127360	1098	7	5	11	4	0.571429	0.571429
Ss.00g149040	1098	5	2	6	1	0.2	0.2
Ss.00g169630	1098	2	3	4	2	1	1
Ss.00g176560	1098	5	7	7	2	0.4	0.4
Ss.00g185600	1098	1	1	1	0	0	0
Ss.00g198480	1098	7	7	11	4	0.571429	0.571429
Ss.00g213610	1098	3	1	4	1	0.333333	0.333333
Ss.00g248250	1098	3	3	5	2	0.666667	0.666667
Ss.00g250890	1098	10	14	19	9	0.9	0.9
Ss.00g300960	1098	2	2	3	1	0.5	0.5
Ss.00g310810	1098	5	3	5	0	0	0
Ss.00g311880	1098	4	2	2	-2	-0.5
Ss.00g320280	1098	1	2	1	0	0	0
Ss.00g331580	1098	9	4	9	0	0	0
Ss.00g336480	1098	9	12	17	8	0.888889	0.888889
Ss.00g336710	1098	10	6	13	3	0.3	0.3
Ss.00g371760	1098	2	1	4	2	1	1
Ss.00g388500	1098	4	3	7	3	0.75	0.75
Ss.00g027320	1101	2	6	8	6	3	3
Ss.00g049980	1101	29	28	46	17	0.586207	0.586207
Ss.00g070630	1101	14	14	20	6	0.428571	0.428571
Ss.00g074060	1101	11	8	10	-1	-0.0909091
Ss.00g085780	1101	12	5	12	0	0	0
Ss.00g113320	1101	6	1	8	2	0.333333	0.333333
Ss.00g113870	1101	5	5	5	0	0	0
Ss.00g170050	1101	4	3	4	0	0	0
Ss.00g204880	1101	2	1	3	1	0.5	0.5
Ss.00g222710	1101	5	3	5	0	0	0
Ss.00g223530	1101	1	1	1	0	0	0
Ss.00g230340	1101	2	2	4	2	1	1
Ss.00g242690	1101	8	7	15	7	0.875	0.875
Ss.00g279530	1101	4	6	10	6	1.5	1.5
Ss.00g287720	1101	3	2	3	0	0	0
Ss.00g304090	1101	5	3	7	2	0.4	0.4
Ss.00g318740	1101	2	4	5	3	1.5	1.5
Ss.00g331810	1101	19	15	31	12	0.631579	0.631579
Ss.00g344700	1101	7	13	14	7	1	1
Ss.00g350380	1101	7	3	6	-1	-0.142857
Ss.00g352730	1101	7	6	9	2	0.285714	0.285714
Ss.00g372490	1101	7	2	7	0	0	0
Ss.00g377650	1101	4	7	9	5	1.25	1.25
Ss.00g390370	1101	8	1	7	-1	-0.125
Ss.00g399320	1101	5	2	6	1	0.2	0.2
Ss.00g404040	1101	5	4	6	1	0.2	0.2
Ss.00g020840	1104	6	3	8	2	0.333333	0.333333
Ss.00g036510	1104	2	1	3	1	0.5	0.5
Ss.00g082350	1104	2	1	2	0	0	0
Ss.00g102520	1104	1	1	1	0	0	0
Ss.00g127010	1104	7	1	7	0	0	0
Ss.00g128590	1104	6	1	7	1	0.166667	0.166667
Ss.00g157610	1104	6	5	11	5	0.833333	0.833333
Ss.00g208660	1104	1	2	3	2	2	2
Ss.00g223270	1104	3	3	6	3	1	1
Ss.00g262720	1104	7	7	12	5	0.714286	0.714286
Ss.00g268190	1104	6	9	11	5	0.833333	0.833333
Ss.00g269710	1104	3	4	4	1	0.333333	0.333333
Ss.00g272720	1104	4	4	7	3	0.75	0.75
Ss.00g284360	1104	5	3	7	2	0.4	0.4
Ss.00g301200	1104	13	9	17	4	0.307692	0.307692
Ss.00g312150	1104	10	5	11	1	0.1	0.1
Ss.00g319270	1104	9	4	11	2	0.222222	0.222222
Ss.00g320560	1104	3	1	4	1	0.333333	0.333333
Ss.00g336810	1104	1	2	1	0	0	0
Ss.00g343420	1104	2	4	5	3	1.5	1.5
Ss.00g345710	1104	11	9	15	4	0.363636	0.363636
Ss.00g346510	1104	5	3	7	2	0.4	0.4
Ss.00g346890	1104	4	5	7	3	0.75	0.75
Ss.00g363960	1104	5	5	9	4	0.8	0.8
Ss.00g372810	1104	3	2	3	0	0	0
Ss.00g375880	1104	2	2	4	2	1	1
Ss.00g389380	1104	5	1	4	-1	-0.2
Ss.00g404790	1104	2	2	3	1	0.5	0.5
Ss.00g121340	1107	6	2	10	4	0.666667	0.666667
Ss.00g127680	1107	4	2	4	0	0	0
Ss.00g133060	1107	1	5	5	4	4	4
Ss.00g166260	1107	8	3	11	3	0.375	0.375
Ss.00g168510	1107	5	4	5	0	0	0
Ss.00g183280	1107	4	3	4	0	0	0
Ss.00g236850	1107	13	12	22	9	0.692308	0.692308
Ss.00g263440	1107	4	10	13	9	2.25	2.25
Ss.00g269240	1107	4	4	7	3	0.75	0.75
Ss.00g283220	1107	5	4	9	4	0.8	0.8
Ss.00g314470	1107	1	1	1	0	0	0
Ss.00g314510	1107	6	2	8	2	0.333333	0.333333
Ss.00g348240	1107	14	4	15	1	0.0714286	0.0714286
Ss.00g360130	1107	2	1	2	0	0	0
Ss.00g383950	1107	9	6	13	4	0.444444	0.444444
Ss.00g385710	1107	9	4	9	0	0	0
Ss.00g406930	1107	17	16	26	9	0.529412	0.529412
Ss.00g407220	1107	8	7	14	6	0.75	0.75
Ss.00g409120	1107	5	4	5	0	0	0
Ss.00g012790	1110	16	10	20	4	0.25	0.25
Ss.00g047100	1110	25	38	49	24	0.96	0.96
Ss.00g162830	1110	3	1	3	0	0	0
Ss.00g174170	1110	2	2	3	1	0.5	0.5
Ss.00g180850	1110	4	1	3	-1	-0.25
Ss.00g210170	1110	6	1	7	1	0.166667	0.166667
Ss.00g210560	1110	1	1	2	1	1	1
Ss.00g212610	1110	3	4	7	4	1.33333	1.33333
Ss.00g226630	1110	7	4	9	2	0.285714	0.285714
Ss.00g251820	1110	9	15	19	10	1.11111	1.11111
Ss.00g304520	1110	2	6	7	5	2.5	2.5
Ss.00g311530	1110	14	10	23	9	0.642857	0.642857
Ss.00g311600	1110	16	19	26	10	0.625	0.625
Ss.00g316690	1110	19	15	25	6	0.315789	0.315789
Ss.00g350760	1110	5	1	4	-1	-0.2
Ss.00g356730	1110	11	11	18	7	0.636364	0.636364
Ss.00g366860	1110	5	4	6	1	0.2	0.2
Ss.00g375300	1110	11	1	11	0	0	0
Ss.00g375570	1110	16	9	21	5	0.3125	0.3125
Ss.00g390020	1110	10	18	23	13	1.3	1.3
Ss.00g405030	1110	10	5	15	5	0.5	0.5
Ss.00g411560	1110	2	1	1	-1	-0.5
Ss.00g010790	1113	4	2	4	0	0	0
Ss.00g026560	1113	2	2	2	0	0	0
Ss.00g027330	1113	1	1	2	1	1	1
Ss.00g032120	1113	23	27	36	13	0.565217	0.565217
Ss.00g053300	1113	11	7	12	1	0.0909091	0.0909091
Ss.00g088080	1113	2	1	2	0	0	0
Ss.00g129640	1113	13	16	24	11	0.846154	0.846154
Ss.00g149620	1113	2	2	2	0	0	0
Ss.00g169800	1113	5	3	5	0	0	0
Ss.00g190040	1113	4	4	7	3	0.75	0.75
Ss.00g190530	1113	4	1	5	1	0.25	0.25
Ss.00g202210	1113	2	2	4	2	1	1
Ss.00g202930	1113	1	1	2	1	1	1
Ss.00g205410	1113	2	1	3	1	0.5	0.5
Ss.00g246140	1113	2	1	3	1	0.5	0.5
Ss.00g286200	1113	2	1	2	0	0	0
Ss.00g299690	1113	16	11	25	9	0.5625	0.5625
Ss.00g307070	1113	7	4	7	0	0	0
Ss.00g321060	1113	5	2	4	-1	-0.2
Ss.00g326110	1113	2	1	2	0	0	0
Ss.00g333510	1113	7	7	13	6	0.857143	0.857143
Ss.00g347580	1113	2	1	3	1	0.5	0.5
Ss.00g353820	1113	5	6	10	5	1	1
Ss.00g357150	1113	10	8	12	2	0.2	0.2
Ss.00g365280	1113	2	1	2	0	0	0
Ss.00g047310	1116	2	1	2	0	0	0
Ss.00g049200	1116	3	1	3	0	0	0
Ss.00g063060	1116	1	1	1	0	0	0
Ss.00g090950	1116	12	8	13	1	0.0833333	0.0833333
Ss.00g091500	1116	10	7	15	5	0.5	0.5
Ss.00g100730	1116	10	12	20	10	1	1
Ss.00g103130	1116	2	1	3	1	0.5	0.5
Ss.00g126610	1116	2	3	5	3	1.5	1.5
Ss.00g139340	1116	5	6	8	3	0.6	0.6
Ss.00g153050	1116	6	2	7	1	0.166667	0.166667
Ss.00g159610	1116	7	6	11	4	0.571429	0.571429
Ss.00g164760	1116	6	3	7	1	0.166667	0.166667
Ss.00g185500	1116	7	7	12	5	0.714286	0.714286
Ss.00g204690	1116	7	3	8	1	0.142857	0.142857
Ss.00g236730	1116	4	1	5	1	0.25	0.25
Ss.00g240250	1116	11	10	18	7	0.636364	0.636364
Ss.00g266490	1116	3	2	5	2	0.666667	0.666667
Ss.00g291600	1116	5	1	5	0	0	0
Ss.00g310630	1116	3	2	4	1	0.333333	0.333333
Ss.00g316750	1116	2	1	2	0	0	0
Ss.00g337370	1116	2	1	3	1	0.5	0.5
Ss.00g357830	1116	1	1	2	1	1	1
Ss.00g364960	1116	7	6	12	5	0.714286	0.714286
Ss.00g411490	1116	9	4	8	-1	-0.111111
Ss.00g053230	1119	8	1	7	-1	-0.125
Ss.00g097130	1119	5	4	9	4	0.8	0.8
Ss.00g131260	1119	1	1	1	0	0	0
Ss.00g149760	1119	2	3	3	1	0.5	0.5
Ss.00g223990	1119	6	3	4	-2	-0.333333
Ss.00g228120	1119	7	4	7	0	0	0
Ss.00g310480	1119	30	22	40	10	0.333333	0.333333
Ss.00g317320	1119	7	6	10	3	0.428571	0.428571
Ss.00g319460	1119	3	2	4	1	0.333333	0.333333
Ss.00g327100	1119	16	22	29	13	0.8125	0.8125
Ss.00g335990	1119	8	3	9	1	0.125	0.125
Ss.00g338070	1119	6	2	7	1	0.166667	0.166667
Ss.00g372990	1119	5	2	6	1	0.2	0.2
Ss.00g373030	1119	13	16	28	15	1.15385	1.15385
Ss.00g400050	1119	8	10	14	6	0.75	0.75
Ss.00g005720	1122	7	4	8	1	0.142857	0.142857
Ss.00g048130	1122	5	5	6	1	0.2	0.2
Ss.00g050660	1122	4	1	4	0	0	0
Ss.00g050880	1122	5	7	10	5	1	1
Ss.00g061080	1122	17	17	28	11	0.647059	0.647059
Ss.00g065110	1122	4	7	8	4	1	1
Ss.00g146640	1122	5	4	8	3	0.6	0.6
Ss.00g158400	1122	5	4	7	2	0.4	0.4
Ss.00g164420	1122	9	7	13	4	0.444444	0.444444
Ss.00g188070	1122	2	2	3	1	0.5	0.5
Ss.00g197360	1122	12	1	10	-2	-0.166667
Ss.00g215790	1122	9	6	13	4	0.444444	0.444444
Ss.00g235370	1122	14	12	22	8	0.571429	0.571429
Ss.00g236530	1122	9	2	8	-1	-0.111111
Ss.00g248490	1122	8	13	16	8	1	1
Ss.00g327880	1122	10	12	22	12	1.2	1.2
Ss.00g342930	1122	6	5	10	4	0.666667	0.666667
Ss.00g343430	1122	2	5	7	5	2.5	2.5
Ss.00g023410	1125	4	3	5	1	0.25	0.25
Ss.00g044560	1125	14	5	16	2	0.142857	0.142857
Ss.00g049940	1125	6	4	9	3	0.5	0.5
Ss.00g052760	1125	18	16	28	10	0.555556	0.555556
Ss.00g060380	1125	2	1	2	0	0	0
Ss.00g060400	1125	3	4	4	1	0.333333	0.333333
Ss.00g073720	1125	4	4	5	1	0.25	0.25
Ss.00g140560	1125	11	4	10	-1	-0.0909091
Ss.00g155320	1125	6	2	6	0	0	0
Ss.00g162120	1125	1	2	2	1	1	1
Ss.00g189360	1125	3	4	6	3	1	1
Ss.00g217120	1125	4	1	3	-1	-0.25
Ss.00g228180	1125	10	5	14	4	0.4	0.4
Ss.00g265220	1125	7	4	10	3	0.428571	0.428571
Ss.00g312420	1125	2	1	2	0	0	0
Ss.00g318040	1125	3	2	4	1	0.333333	0.333333
Ss.00g337340	1125	4	3	5	1	0.25	0.25
Ss.00g341390	1125	1	1	1	0	0	0
Ss.00g372570	1125	8	2	9	1	0.125	0.125
Ss.00g374370	1125	9	7	14	5	0.555556	0.555556
Ss.00g385160	1125	5	3	6	1	0.2	0.2
Ss.00g388560	1125	2	1	4	2	1	1
Ss.00g396720	1125	1	2	4	3	3	3
Ss.00g406110	1125	1	1	1	0	0	0
Ss.00g008680	1128	16	16	25	9	0.5625	0.5625
Ss.00g047980	1128	3	1	3	0	0	0
Ss.00g049950	1128	9	1	9	0	0	0
Ss.00g104910	1128	1	1	2	1	1	1
Ss.00g135080	1128	8	5	9	1	0.125	0.125
Ss.00g209640	1128	4	7	12	8	2	2
Ss.00g259710	1128	2	1	2	0	0	0
Ss.00g270170	1128	2	6	7	5	2.5	2.5
Ss.00g275740	1128	17	10	21	4	0.235294	0.235294
Ss.00g280660	1128	5	4	7	2	0.4	0.4
Ss.00g291270	1128	4	5	8	4	1	1
Ss.00g292400	1128	10	16	20	10	1	1
Ss.00g297250	1128	9	5	14	5	0.555556	0.555556
Ss.00g310870	1128	16	17	25	9	0.5625	0.5625
Ss.00g344000	1128	3	1	3	0	0	0
Ss.00g371290	1128	9	7	13	4	0.444444	0.444444
Ss.00g375000	1128	3	2	3	0	0	0
Ss.00g385130	1128	1	1	3	2	2	2
Ss.00g392740	1128	7	2	7	0	0	0
Ss.00g400400	1128	8	9	12	4	0.5	0.5
Ss.00g003510	1131	2	1	2	0	0	0
Ss.00g088730	1131	9	3	9	0	0	0
Ss.00g091610	1131	8	8	12	4	0.5	0.5
Ss.00g098380	1131	5	1	5	0	0	0
Ss.00g132130	1131	14	25	32	18	1.28571	1.28571
Ss.00g145390	1131	3	4	6	3	1	1
Ss.00g205280	1131	2	2	3	1	0.5	0.5
Ss.00g229640	1131	3	1	4	1	0.333333	0.333333
Ss.00g232620	1131	3	3	5	2	0.666667	0.666667
Ss.00g242990	1131	5	3	6	1	0.2	0.2
Ss.00g245930	1131	3	4	6	3	1	1
Ss.00g249960	1131	5	1	4	-1	-0.2
Ss.00g266480	1131	19	25	39	20	1.05263	1.05263
Ss.00g322840	1131	3	2	4	1	0.333333	0.333333
Ss.00g327420	1131	3	3	5	2	0.666667	0.666667
Ss.00g349050	1131	12	15	24	12	1	1
Ss.00g371410	1131	3	1	3	0	0	0
Ss.00g374290	1131	7	4	8	1	0.142857	0.142857
Ss.00g398560	1131	12	16	22	10	0.833333	0.833333
Ss.00g411570	1131	2	2	4	2	1	1
Ss.00g006540	1134	6	5	11	5	0.833333	0.833333
Ss.00g010230	1134	2	2	3	1	0.5	0.5
Ss.00g026740	1134	3	2	4	1	0.333333	0.333333
Ss.00g048980	1134	5	5	7	2	0.4	0.4
Ss.00g076660	1134	3	5	6	3	1	1
Ss.00g122680	1134	5	6	9	4	0.8	0.8
Ss.00g148410	1134	3	2	4	1	0.333333	0.333333
Ss.00g156470	1134	3	1	3	0	0	0
Ss.00g156940	1134	3	1	4	1	0.333333	0.333333
Ss.00g166250	1134	3	1	3	0	0	0
Ss.00g231150	1134	11	6	17	6	0.545455	0.545455
Ss.00g246470	1134	6	5	9	3	0.5	0.5
Ss.00g269320	1134	13	12	23	10	0.769231	0.769231
Ss.00g295300	1134	6	2	7	1	0.166667	0.166667
Ss.00g332560	1134	1	3	4	3	3	3
Ss.00g360580	1134	6	7	11	5	0.833333	0.833333
Ss.00g385150	1134	22	19	34	12	0.545455	0.545455
Ss.00g398370	1134	1	1	1	0	0	0
Ss.00g403910	1134	5	5	7	2	0.4	0.4
Ss.00g405340	1134	6	6	10	4	0.666667	0.666667
Ss.00g405620	1134	4	4	6	2	0.5	0.5
Ss.00g036040	1137	9	9	17	8	0.888889	0.888889
Ss.00g041630	1137	7	6	12	5	0.714286	0.714286
Ss.00g154400	1137	3	1	3	0	0	0
Ss.00g162380	1137	6	5	9	3	0.5	0.5
Ss.00g163890	1137	2	1	2	0	0	0
Ss.00g182460	1137	9	4	9	0	0	0
Ss.00g191550	1137	4	3	5	1	0.25	0.25
Ss.00g209890	1137	6	1	6	0	0	0
Ss.00g232610	1137	6	3	8	2	0.333333	0.333333
Ss.00g266130	1137	3	5	5	2	0.666667	0.666667
Ss.00g278790	1137	5	2	5	0	0	0
Ss.00g291290	1137	1	3	3	2	2	2
Ss.00g309030	1137	5	2	7	2	0.4	0.4
Ss.00g326930	1137	4	3	7	3	0.75	0.75
Ss.00g349140	1137	11	11	18	7	0.636364	0.636364
Ss.00g360950	1137	3	1	3	0	0	0
Ss.00g368840	1137	1	2	2	1	1	1
Ss.00g041300	1139	3	5	7	4	1.33333	1.33333
Ss.00g079370	1140	3	5	8	5	1.66667	1.66667
Ss.00g088400	1140	5	4	7	2	0.4	0.4
Ss.00g089540	1140	2	1	3	1	0.5	0.5
Ss.00g114380	1140	13	8	13	0	0	0
Ss.00g129030	1140	4	3	4	0	0	0
Ss.00g142100	1140	6	7	10	4	0.666667	0.666667
Ss.00g162640	1140	2	4	6	4	2	2
Ss.00g166750	1140	3	3	4	1	0.333333	0.333333
Ss.00g205300	1140	2	1	3	1	0.5	0.5
Ss.00g216010	1140	8	6	11	3	0.375	0.375
Ss.00g217690	1140	6	3	7	1	0.166667	0.166667
Ss.00g228830	1140	1	2	2	1	1	1
Ss.00g238910	1140	2	3	5	3	1.5	1.5
Ss.00g243890	1140	16	14	23	7	0.4375	0.4375
Ss.00g251300	1140	2	8	7	5	2.5	2.5
Ss.00g251590	1140	6	7	10	4	0.666667	0.666667
Ss.00g253040	1140	5	1	6	1	0.2	0.2
Ss.00g278760	1140	2	1	3	1	0.5	0.5
Ss.00g307860	1140	5	2	6	1	0.2	0.2
Ss.00g314550	1140	1	1	2	1	1	1
Ss.00g320710	1140	4	4	7	3	0.75	0.75
Ss.00g355120	1140	1	1	2	1	1	1
Ss.00g401220	1140	7	1	8	1	0.142857	0.142857
Ss.00g015960	1143	9	7	15	6	0.666667	0.666667
Ss.00g016940	1143	9	3	11	2	0.222222	0.222222
Ss.00g021550	1143	3	1	3	0	0	0
Ss.00g123040	1143	7	7	11	4	0.571429	0.571429
Ss.00g156220	1143	3	3	5	2	0.666667	0.666667
Ss.00g179640	1143	16	13	21	5	0.3125	0.3125
Ss.00g228910	1143	9	5	11	2	0.222222	0.222222
Ss.00g234920	1143	4	1	5	1	0.25	0.25
Ss.00g276710	1143	26	30	46	20	0.769231	0.769231
Ss.00g278970	1143	6	3	8	2	0.333333	0.333333
Ss.00g327590	1143	4	1	4	0	0	0
Ss.00g330560	1143	5	2	5	0	0	0
Ss.00g393330	1143	1	1	2	1	1	1
Ss.00g402120	1143	5	1	4	-1	-0.2
Ss.00g404750	1143	5	7	10	5	1	1
Ss.00g008260	1146	6	7	10	4	0.666667	0.666667
Ss.00g021230	1146	12	5	15	3	0.25	0.25
Ss.00g033090	1146	33	42	61	28	0.848485	0.848485
Ss.00g048820	1146	13	10	21	8	0.615385	0.615385
Ss.00g103700	1146	3	3	5	2	0.666667	0.666667
Ss.00g104980	1146	2	3	3	1	0.5	0.5
Ss.00g105490	1146	8	7	13	5	0.625	0.625
Ss.00g118670	1146	9	8	11	2	0.222222	0.222222
Ss.00g133500	1146	15	5	16	1	0.0666667	0.0666667
Ss.00g220840	1146	2	1	4	2	1	1
Ss.00g238820	1146	3	4	6	3	1	1
Ss.00g313600	1146	5	1	6	1	0.2	0.2
Ss.00g316500	1146	14	17	26	12	0.857143	0.857143
Ss.00g321310	1146	7	3	6	-1	-0.142857
Ss.00g370090	1146	17	11	24	7	0.411765	0.411765
Ss.00g396020	1146	8	9	12	4	0.5	0.5
Ss.00g402020	1146	18	11	25	7	0.388889	0.388889
Ss.00g023320	1149	3	2	2	-1	-0.333333
Ss.00g042420	1149	9	6	13	4	0.444444	0.444444
Ss.00g064530	1149	2	2	5	3	1.5	1.5
Ss.00g073420	1149	10	9	15	5	0.5	0.5
Ss.00g113040	1149	5	3	5	0	0	0
Ss.00g126190	1149	5	4	7	2	0.4	0.4
Ss.00g164900	1149	4	7	9	5	1.25	1.25
Ss.00g168220	1149	2	1	2	0	0	0
Ss.00g173510	1149	13	19	24	11	0.846154	0.846154
Ss.00g185060	1149	2	2	3	1	0.5	0.5
Ss.00g224170	1149	3	3	4	1	0.333333	0.333333
Ss.00g236090	1149	9	9	12	3	0.333333	0.333333
Ss.00g236390	1149	1	1	1	0	0	0
Ss.00g253190	1149	3	2	4	1	0.333333	0.333333
Ss.00g266610	1149	6	1	6	0	0	0
Ss.00g268950	1149	3	6	8	5	1.66667	1.66667
Ss.00g292330	1149	3	2	4	1	0.333333	0.333333
Ss.00g300760	1149	5	2	4	-1	-0.2
Ss.00g336320	1149	11	8	15	4	0.363636	0.363636
Ss.00g336920	1149	8	11	15	7	0.875	0.875
Ss.00g360450	1149	3	1	4	1	0.333333	0.333333
Ss.00g372070	1149	6	7	11	5	0.833333	0.833333
Ss.00g374260	1149	4	3	5	1	0.25	0.25
Ss.00g404900	1149	4	1	5	1	0.25	0.25
Ss.00g027290	1152	1	4	5	4	4	4
Ss.00g045150	1152	22	27	43	21	0.954545	0.954545
Ss.00g046510	1152	4	4	4	0	0	0
Ss.00g050910	1152	2	1	2	0	0	0
Ss.00g053100	1152	7	12	18	11	1.57143	1.57143
Ss.00g073110	1152	1	1	1	0	0	0
Ss.00g089000	1152	3	5	6	3	1	1
Ss.00g091130	1152	2	6	6	4	2	2
Ss.00g103690	1152	8	12	16	8	1	1
Ss.00g146440	1152	16	11	17	1	0.0625	0.0625
Ss.00g159450	1152	9	17	23	14	1.55556	1.55556
Ss.00g177370	1152	1	4	6	5	5	5
Ss.00g219420	1152	6	1	6	0	0	0
Ss.00g256520	1152	4	1	3	-1	-0.25
Ss.00g259690	1152	10	11	14	4	0.4	0.4
Ss.00g310290	1152	4	8	10	6	1.5	1.5
Ss.00g357010	1152	3	4	5	2	0.666667	0.666667
Ss.00g362050	1152	2	1	3	1	0.5	0.5
Ss.00g393140	1152	4	6	9	5	1.25	1.25
Ss.00g415330	1152	2	1	2	0	0	0
Ss.00g010080	1155	1	1	2	1	1	1
Ss.00g014850	1155	3	2	3	0	0	0
Ss.00g060870	1155	1	1	1	0	0	0
Ss.00g101270	1155	31	24	46	15	0.483871	0.483871
Ss.00g165910	1155	6	1	6	0	0	0
Ss.00g167670	1155	10	9	15	5	0.5	0.5
Ss.00g192310	1155	6	3	6	0	0	0
Ss.00g197940	1155	5	11	14	9	1.8	1.8
Ss.00g220250	1155	1	2	3	2	2	2
Ss.00g272140	1155	3	3	4	1	0.333333	0.333333
Ss.00g273140	1155	4	4	7	3	0.75	0.75
Ss.00g285430	1155	11	12	21	10	0.909091	0.909091
Ss.00g294980	1155	3	2	3	0	0	0
Ss.00g329970	1155	2	2	3	1	0.5	0.5
Ss.00g338690	1155	9	7	12	3	0.333333	0.333333
Ss.00g343070	1155	1	5	5	4	4	4
Ss.00g364300	1155	12	13	21	9	0.75	0.75
Ss.00g372410	1155	1	1	2	1	1	1
Ss.00g372890	1155	1	1	2	1	1	1
Ss.00g380500	1155	12	5	17	5	0.416667	0.416667
Ss.00g403950	1155	3	2	6	3	1	1
Ss.00g404660	1155	3	2	2	-1	-0.333333
Ss.00g026200	1158	12	13	18	6	0.5	0.5
Ss.00g115390	1158	4	3	5	1	0.25	0.25
Ss.00g129230	1158	1	3	3	2	2	2
Ss.00g146690	1158	4	3	4	0	0	0
Ss.00g162480	1158	3	2	5	2	0.666667	0.666667
Ss.00g188400	1158	4	11	12	8	2	2
Ss.00g204120	1158	5	5	7	2	0.4	0.4
Ss.00g245620	1158	7	5	10	3	0.428571	0.428571
Ss.00g266870	1158	30	30	46	16	0.533333	0.533333
Ss.00g274160	1158	12	8	14	2	0.166667	0.166667
Ss.00g283410	1158	7	15	21	14	2	2
Ss.00g320700	1158	8	2	10	2	0.25	0.25
Ss.00g356170	1158	4	1	4	0	0	0
Ss.00g394750	1158	18	11	26	8	0.444444	0.444444
Ss.00g006520	1161	7	4	11	4	0.571429	0.571429
Ss.00g012740	1161	23	22	41	18	0.782609	0.782609
Ss.00g071960	1161	5	3	9	4	0.8	0.8
Ss.00g082360	1161	20	16	29	9	0.45	0.45
Ss.00g107940	1161	1	1	1	0	0	0
Ss.00g112100	1161	10	17	23	13	1.3	1.3
Ss.00g134840	1161	2	2	2	0	0	0
Ss.00g177320	1161	7	6	12	5	0.714286	0.714286
Ss.00g185460	1161	16	15	24	8	0.5	0.5
Ss.00g194270	1161	8	7	10	2	0.25	0.25
Ss.00g206850	1161	1	2	3	2	2	2
Ss.00g215110	1161	1	1	1	0	0	0
Ss.00g277210	1161	2	1	2	0	0	0
Ss.00g295320	1161	2	2	3	1	0.5	0.5
Ss.00g314370	1161	7	11	13	6	0.857143	0.857143
Ss.00g323770	1161	1	1	1	0	0	0
Ss.00g327580	1161	9	3	11	2	0.222222	0.222222
Ss.00g345470	1161	10	5	12	2	0.2	0.2
Ss.00g346640	1161	10	6	14	4	0.4	0.4
Ss.00g347590	1161	6	10	14	8	1.33333	1.33333
Ss.00g348750	1161	12	10	21	9	0.75	0.75
Ss.00g353110	1161	15	20	30	15	1	1
Ss.00g385060	1161	15	6	15	0	0	0
Ss.00g405590	1161	2	2	3	1	0.5	0.5
Ss.00g007450	1164	6	1	6	0	0	0
Ss.00g016360	1164	10	6	14	4	0.4	0.4
Ss.00g051530	1164	3	2	3	0	0	0
Ss.00g078490	1164	8	6	11	3	0.375	0.375
Ss.00g108980	1164	3	2	5	2	0.666667	0.666667
Ss.00g113750	1164	11	4	11	0	0	0
Ss.00g122780	1164	12	8	17	5	0.416667	0.416667
Ss.00g146890	1164	3	3	5	2	0.666667	0.666667
Ss.00g177530	1164	4	1	4	0	0	0
Ss.00g214530	1164	3	2	5	2	0.666667	0.666667
Ss.00g233940	1164	8	6	12	4	0.5	0.5
Ss.00g251390	1164	5	8	11	6	1.2	1.2
Ss.00g304460	1164	12	9	17	5	0.416667	0.416667
Ss.00g317550	1164	17	11	24	7	0.411765	0.411765
Ss.00g351480	1164	13	11	17	4	0.307692	0.307692
Ss.00g356210	1164	4	4	7	3	0.75	0.75
Ss.00g385600	1164	4	3	6	2	0.5	0.5
Ss.00g393000	1164	4	3	6	2	0.5	0.5
Ss.00g397400	1164	3	3	4	1	0.333333	0.333333
Ss.00g006430	1167	10	6	14	4	0.4	0.4
Ss.00g050350	1167	7	5	7	0	0	0
Ss.00g052290	1167	1	1	2	1	1	1
Ss.00g126060	1167	2	1	3	1	0.5	0.5
Ss.00g136720	1167	7	8	10	3	0.428571	0.428571
Ss.00g152010	1167	2	1	2	0	0	0
Ss.00g178890	1167	1	1	2	1	1	1
Ss.00g185030	1167	3	1	4	1	0.333333	0.333333
Ss.00g199850	1167	5	2	4	-1	-0.2
Ss.00g221890	1167	9	7	12	3	0.333333	0.333333
Ss.00g242300	1167	5	5	6	1	0.2	0.2
Ss.00g243970	1167	3	4	5	2	0.666667	0.666667
Ss.00g257400	1167	9	13	17	8	0.888889	0.888889
Ss.00g259740	1167	6	12	15	9	1.5	1.5
Ss.00g310010	1167	9	5	9	0	0	0
Ss.00g316340	1167	4	9	11	7	1.75	1.75
Ss.00g345310	1167	1	1	2	1	1	1
Ss.00g358140	1167	7	7	11	4	0.571429	0.571429
Ss.00g376590	1167	7	7	13	6	0.857143	0.857143
Ss.00g386180	1167	9	7	14	5	0.555556	0.555556
Ss.00g009590	1170	8	15	17	9	1.125	1.125
Ss.00g023390	1170	7	5	9	2	0.285714	0.285714
Ss.00g044740	1170	2	2	3	1	0.5	0.5
Ss.00g046210	1170	7	5	10	3	0.428571	0.428571
Ss.00g067360	1170	12	7	15	3	0.25	0.25
Ss.00g116970	1170	4	8	12	8	2	2
Ss.00g126990	1170	2	2	3	1	0.5	0.5
Ss.00g151040	1170	3	1	3	0	0	0
Ss.00g159530	1170	13	10	17	4	0.307692	0.307692
Ss.00g160150	1170	5	2	6	1	0.2	0.2
Ss.00g176310	1170	3	1	3	0	0	0
Ss.00g204590	1170	11	4	10	-1	-0.0909091
Ss.00g228310	1170	10	10	15	5	0.5	0.5
Ss.00g230150	1170	5	2	7	2	0.4	0.4
Ss.00g234860	1170	7	2	11	4	0.571429	0.571429
Ss.00g241030	1170	18	19	27	9	0.5	0.5
Ss.00g250940	1170	4	4	7	3	0.75	0.75
Ss.00g251050	1170	6	7	11	5	0.833333	0.833333
Ss.00g256060	1170	4	7	11	7	1.75	1.75
Ss.00g265670	1170	2	1	3	1	0.5	0.5
Ss.00g268050	1170	5	6	10	5	1	1
Ss.00g325930	1170	8	4	12	4	0.5	0.5
Ss.00g326520	1170	18	12	27	9	0.5	0.5
Ss.00g338580	1170	9	5	11	2	0.222222	0.222222
Ss.00g370740	1170	9	4	10	1	0.111111	0.111111
Ss.00g384680	1170	3	3	5	2	0.666667	0.666667
Ss.00g390990	1170	3	2	4	1	0.333333	0.333333
Ss.00g015390	1173	18	17	27	9	0.5	0.5
Ss.00g022810	1173	9	7	13	4	0.444444	0.444444
Ss.00g035460	1173	6	4	9	3	0.5	0.5
Ss.00g106670	1173	4	5	8	4	1	1
Ss.00g121160	1173	3	3	3	0	0	0
Ss.00g154290	1173	14	13	28	14	1	1
Ss.00g162510	1173	3	1	4	1	0.333333	0.333333
Ss.00g218910	1173	11	11	16	5	0.454545	0.454545
Ss.00g219970	1173	2	3	5	3	1.5	1.5
Ss.00g234040	1173	9	3	12	3	0.333333	0.333333
Ss.00g238330	1173	5	3	7	2	0.4	0.4
Ss.00g242900	1173	16	9	16	0	0	0
Ss.00g243040	1173	1	2	2	1	1	1
Ss.00g253210	1173	11	13	19	8	0.727273	0.727273
Ss.00g306240	1173	4	1	4	0	0	0
Ss.00g318490	1173	1	2	3	2	2	2
Ss.00g318950	1173	9	7	14	5	0.555556	0.555556
Ss.00g327080	1173	1	1	1	0	0	0
Ss.00g330090	1173	10	4	10	0	0	0
Ss.00g355080	1173	14	15	19	5	0.357143	0.357143
Ss.00g410600	1173	27	29	43	16	0.592593	0.592593
Ss.00g006070	1176	3	3	5	2	0.666667	0.666667
Ss.00g024400	1176	16	19	30	14	0.875	0.875
Ss.00g066480	1176	14	7	17	3	0.214286	0.214286
Ss.00g127310	1176	4	3	6	2	0.5	0.5
Ss.00g131660	1176	3	2	4	1	0.333333	0.333333
Ss.00g152790	1176	9	5	13	4	0.444444	0.444444
Ss.00g160190	1176	8	4	11	3	0.375	0.375
Ss.00g174920	1176	3	2	3	0	0	0
Ss.00g239210	1176	6	3	9	3	0.5	0.5
Ss.00g242270	1176	15	14	22	7	0.466667	0.466667
Ss.00g250920	1176	3	6	7	4	1.33333	1.33333
Ss.00g252920	1176	3	1	3	0	0	0
Ss.00g270160	1176	4	6	7	3	0.75	0.75
Ss.00g283320	1176	8	8	12	4	0.5	0.5
Ss.00g283890	1176	6	12	15	9	1.5	1.5
Ss.00g285070	1176	5	3	7	2	0.4	0.4
Ss.00g295870	1176	3	1	3	0	0	0
Ss.00g342070	1176	1	1	2	1	1	1
Ss.00g351180	1176	5	5	8	3	0.6	0.6
Ss.00g357690	1176	1	1	1	0	0	0
Ss.00g357700	1176	3	4	6	3	1	1
Ss.00g392250	1176	16	9	20	4	0.25	0.25
Ss.00g392900	1176	6	6	8	2	0.333333	0.333333
Ss.00g396000	1176	14	19	23	9	0.642857	0.642857
Ss.00g400600	1176	2	1	2	0	0	0
Ss.00g004530	1179	2	2	4	2	1	1
Ss.00g019080	1179	8	6	10	2	0.25	0.25
Ss.00g024360	1179	9	2	10	1	0.111111	0.111111
Ss.00g053340	1179	1	1	1	0	0	0
Ss.00g054160	1179	3	3	5	2	0.666667	0.666667
Ss.00g087450	1179	4	2	3	-1	-0.25
Ss.00g103580	1179	7	6	10	3	0.428571	0.428571
Ss.00g115630	1179	13	11	21	8	0.615385	0.615385
Ss.00g116930	1179	18	9	21	3	0.166667	0.166667
Ss.00g127780	1179	4	1	5	1	0.25	0.25
Ss.00g128430	1179	9	8	14	5	0.555556	0.555556
Ss.00g131390	1179	5	4	5	0	0	0
Ss.00g147530	1179	6	10	12	6	1	1
Ss.00g167040	1179	3	1	3	0	0	0
Ss.00g183010	1179	2	1	2	0	0	0
Ss.00g185070	1179	2	1	3	1	0.5	0.5
Ss.00g205360	1179	3	3	4	1	0.333333	0.333333
Ss.00g231280	1179	7	6	10	3	0.428571	0.428571
Ss.00g252220	1179	7	7	11	4	0.571429	0.571429
Ss.00g270490	1179	4	2	4	0	0	0
Ss.00g292160	1179	4	1	5	1	0.25	0.25
Ss.00g312510	1179	10	3	11	1	0.1	0.1
Ss.00g312980	1179	1	2	2	1	1	1
Ss.00g354450	1179	14	12	21	7	0.5	0.5
Ss.00g408870	1179	1	1	1	0	0	0
Ss.00g062180	1182	7	4	9	2	0.285714	0.285714
Ss.00g064160	1182	9	9	14	5	0.555556	0.555556
Ss.00g101630	1182	16	14	25	9	0.5625	0.5625
Ss.00g125710	1182	7	2	8	1	0.142857	0.142857
Ss.00g155350	1182	8	3	9	1	0.125	0.125
Ss.00g177170	1182	1	1	3	2	2	2
Ss.00g191680	1182	10	11	16	6	0.6	0.6
Ss.00g193040	1182	10	6	13	3	0.3	0.3
Ss.00g201170	1182	9	4	10	1	0.111111	0.111111
Ss.00g222730	1182	5	6	10	5	1	1
Ss.00g243950	1182	10	9	16	6	0.6	0.6
Ss.00g253690	1182	4	2	2	-2	-0.5
Ss.00g310910	1182	7	4	9	2	0.285714	0.285714
Ss.00g311030	1182	5	7	7	2	0.4	0.4
Ss.00g337390	1182	7	3	9	2	0.285714	0.285714
Ss.00g360780	1182	6	3	6	0	0	0
Ss.00g361330	1182	3	1	2	-1	-0.333333
Ss.00g384090	1182	7	2	9	2	0.285714	0.285714
Ss.00g412130	1182	3	1	3	0	0	0
Ss.00g024860	1185	5	4	6	1	0.2	0.2
Ss.00g042160	1185	2	2	2	0	0	0
Ss.00g091080	1185	4	2	4	0	0	0
Ss.00g113900	1185	2	2	1	-1	-0.5
Ss.00g121410	1185	13	4	14	1	0.0769231	0.0769231
Ss.00g131380	1185	9	1	9	0	0	0
Ss.00g132010	1185	9	7	15	6	0.666667	0.666667
Ss.00g152450	1185	5	4	8	3	0.6	0.6
Ss.00g154270	1185	12	7	19	7	0.583333	0.583333
Ss.00g164320	1185	1	3	3	2	2	2
Ss.00g165500	1185	5	5	5	0	0	0
Ss.00g168370	1185	12	14	20	8	0.666667	0.666667
Ss.00g246120	1185	3	3	7	4	1.33333	1.33333
Ss.00g253490	1185	11	10	14	3	0.272727	0.272727
Ss.00g254420	1185	2	1	2	0	0	0
Ss.00g292260	1185	4	8	11	7	1.75	1.75
Ss.00g325070	1185	4	2	5	1	0.25	0.25
Ss.00g364350	1185	12	18	25	13	1.08333	1.08333
Ss.00g406950	1185	8	6	11	3	0.375	0.375
Ss.00g003690	1188	2	1	2	0	0	0
Ss.00g003700	1188	2	2	2	0	0	0
Ss.00g087720	1188	1	3	3	2	2	2
Ss.00g126860	1188	7	7	13	6	0.857143	0.857143
Ss.00g127450	1188	8	8	12	4	0.5	0.5
Ss.00g129600	1188	2	2	2	0	0	0
Ss.00g132450	1188	11	8	13	2	0.181818	0.181818
Ss.00g162490	1188	9	2	9	0	0	0
Ss.00g162500	1188	3	3	5	2	0.666667	0.666667
Ss.00g164650	1188	10	6	9	-1	-0.1
Ss.00g191880	1188	7	7	12	5	0.714286	0.714286
Ss.00g204080	1188	10	7	16	6	0.6	0.6
Ss.00g206630	1188	2	2	4	2	1	1
Ss.00g265360	1188	5	6	7	2	0.4	0.4
Ss.00g270180	1188	5	7	10	5	1	1
Ss.00g361870	1188	6	4	9	3	0.5	0.5
Ss.00g369040	1188	13	9	19	6	0.461538	0.461538
Ss.00g397590	1188	13	12	22	9	0.692308	0.692308
Ss.00g028830	1191	13	5	16	3	0.230769	0.230769
Ss.00g140950	1191	16	12	19	3	0.1875	0.1875
Ss.00g150810	1191	5	2	5	0	0	0
Ss.00g159460	1191	15	11	20	5	0.333333	0.333333
Ss.00g208120	1191	5	3	6	1	0.2	0.2
Ss.00g208180	1191	12	9	18	6	0.5	0.5
Ss.00g223330	1191	5	4	6	1	0.2	0.2
Ss.00g226240	1191	1	5	5	4	4	4
Ss.00g267680	1191	7	3	10	3	0.428571	0.428571
Ss.00g279610	1191	11	13	18	7	0.636364	0.636364
Ss.00g299700	1191	3	4	6	3	1	1
Ss.00g344270	1191	1	1	1	0	0	0
Ss.00g012150	1194	6	9	14	8	1.33333	1.33333
Ss.00g012620	1194	8	6	11	3	0.375	0.375
Ss.00g017580	1194	3	1	3	0	0	0
Ss.00g026480	1194	2	2	3	1	0.5	0.5
Ss.00g034250	1194	2	2	3	1	0.5	0.5
Ss.00g039190	1194	2	1	2	0	0	0
Ss.00g045020	1194	36	28	48	12	0.333333	0.333333
Ss.00g049510	1194	10	10	13	3	0.3	0.3
Ss.00g079130	1194	10	7	12	2	0.2	0.2
Ss.00g142590	1194	3	4	6	3	1	1
Ss.00g180230	1194	6	6	9	3	0.5	0.5
Ss.00g180590	1194	11	8	16	5	0.454545	0.454545
Ss.00g184790	1194	12	15	22	10	0.833333	0.833333
Ss.00g189650	1194	2	1	2	0	0	0
Ss.00g197760	1194	1	3	4	3	3	3
Ss.00g229090	1194	6	3	8	2	0.333333	0.333333
Ss.00g239080	1194	1	1	3	2	2	2
Ss.00g253240	1194	3	2	3	0	0	0
Ss.00g266350	1194	9	20	26	17	1.88889	1.88889
Ss.00g291930	1194	4	3	6	2	0.5	0.5
Ss.00g301920	1194	3	3	4	1	0.333333	0.333333
Ss.00g303330	1194	10	7	12	2	0.2	0.2
Ss.00g312370	1194	4	2	5	1	0.25	0.25
Ss.00g317060	1194	2	2	3	1	0.5	0.5
Ss.00g319760	1194	4	3	7	3	0.75	0.75
Ss.00g328200	1194	4	2	4	0	0	0
Ss.00g363930	1194	4	3	4	0	0	0
Ss.00g389970	1194	3	1	3	0	0	0
Ss.00g402170	1194	9	12	17	8	0.888889	0.888889
Ss.00g405190	1194	3	1	4	1	0.333333	0.333333
Ss.00g014160	1197	5	1	5	0	0	0
Ss.00g021320	1197	14	18	26	12	0.857143	0.857143
Ss.00g024220	1197	7	4	9	2	0.285714	0.285714
Ss.00g025140	1197	13	8	18	5	0.384615	0.384615
Ss.00g030660	1197	4	2	5	1	0.25	0.25
Ss.00g087730	1197	15	13	23	8	0.533333	0.533333
Ss.00g090300	1197	6	4	7	1	0.166667	0.166667
Ss.00g104160	1197	3	5	6	3	1	1
Ss.00g125350	1197	9	8	15	6	0.666667	0.666667
Ss.00g183810	1197	8	6	13	5	0.625	0.625
Ss.00g209830	1197	2	1	2	0	0	0
Ss.00g237540	1197	1	2	3	2	2	2
Ss.00g241320	1197	14	9	21	7	0.5	0.5
Ss.00g268860	1197	14	8	18	4	0.285714	0.285714
Ss.00g309380	1197	4	1	4	0	0	0
Ss.00g317150	1197	4	3	5	1	0.25	0.25
Ss.00g325350	1197	5	4	6	1	0.2	0.2
Ss.00g335950	1197	3	1	3	0	0	0
Ss.00g344640	1197	8	7	12	4	0.5	0.5
Ss.00g396400	1197	1	2	3	2	2	2
Ss.00g003410	1200	5	3	6	1	0.2	0.2
Ss.00g023140	1200	1	1	2	1	1	1
Ss.00g027910	1200	3	1	3	0	0	0
Ss.00g043680	1200	1	1	1	0	0	0
Ss.00g065880	1200	6	6	8	2	0.333333	0.333333
Ss.00g102920	1200	20	15	26	6	0.3	0.3
Ss.00g109680	1200	2	2	4	2	1	1
Ss.00g128290	1200	15	25	35	20	1.33333	1.33333
Ss.00g208450	1200	8	6	11	3	0.375	0.375
Ss.00g214780	1200	25	18	30	5	0.2	0.2
Ss.00g220610	1200	3	1	2	-1	-0.333333
Ss.00g226050	1200	20	18	31	11	0.55	0.55
Ss.00g240200	1200	6	5	9	3	0.5	0.5
Ss.00g256330	1200	13	9	15	2	0.153846	0.153846
Ss.00g284560	1200	11	8	16	5	0.454545	0.454545
Ss.00g290390	1200	4	1	5	1	0.25	0.25
Ss.00g294490	1200	7	2	8	1	0.142857	0.142857
Ss.00g303370	1200	4	4	5	1	0.25	0.25
Ss.00g313020	1200	13	9	17	4	0.307692	0.307692
Ss.00g317360	1200	14	7	19	5	0.357143	0.357143
Ss.00g324640	1200	15	16	24	9	0.6	0.6
Ss.00g366800	1200	21	18	27	6	0.285714	0.285714
Ss.00g405420	1200	2	1	2	0	0	0
Ss.00g010190	1203	3	3	4	1	0.333333	0.333333
Ss.00g027310	1203	3	3	3	0	0	0
Ss.00g046870	1203	1	1	2	1	1	1
Ss.00g070460	1203	4	6	7	3	0.75	0.75
Ss.00g079180	1203	12	9	16	4	0.333333	0.333333
Ss.00g092300	1203	2	1	3	1	0.5	0.5
Ss.00g107570	1203	9	14	17	8	0.888889	0.888889
Ss.00g129050	1203	2	2	2	0	0	0
Ss.00g137930	1203	4	1	5	1	0.25	0.25
Ss.00g138710	1203	13	8	18	5	0.384615	0.384615
Ss.00g149200	1203	17	13	26	9	0.529412	0.529412
Ss.00g151140	1203	8	3	11	3	0.375	0.375
Ss.00g160840	1203	4	1	5	1	0.25	0.25
Ss.00g174510	1203	1	1	1	0	0	0
Ss.00g184860	1203	9	13	17	8	0.888889	0.888889
Ss.00g239850	1203	7	4	10	3	0.428571	0.428571
Ss.00g269860	1203	1	1	1	0	0	0
Ss.00g285720	1203	5	5	11	6	1.2	1.2
Ss.00g312620	1203	1	1	2	1	1	1
Ss.00g338560	1203	17	11	21	4	0.235294	0.235294
Ss.00g348130	1203	4	2	4	0	0	0
Ss.00g348160	1203	4	1	3	-1	-0.25
Ss.00g355010	1203	13	12	20	7	0.538462	0.538462
Ss.00g358080	1203	9	3	12	3	0.333333	0.333333
Ss.00g359170	1203	3	2	4	1	0.333333	0.333333
Ss.00g378800	1203	1	4	4	3	3	3
Ss.00g384120	1203	2	3	4	2	1	1
Ss.00g415050	1203	5	5	9	4	0.8	0.8
Ss.00g010030	1206	10	9	15	5	0.5	0.5
Ss.00g012900	1206	18	3	20	2	0.111111	0.111111
Ss.00g014840	1206	12	12	20	8	0.666667	0.666667
Ss.00g024380	1206	3	1	3	0	0	0
Ss.00g039490	1206	6	8	10	4	0.666667	0.666667
Ss.00g041870	1206	7	7	10	3	0.428571	0.428571
Ss.00g073370	1206	42	36	55	13	0.309524	0.309524
Ss.00g091680	1206	3	3	6	3	1	1
Ss.00g122480	1206	9	7	9	0	0	0
Ss.00g156930	1206	10	5	11	1	0.1	0.1
Ss.00g159780	1206	3	7	8	5	1.66667	1.66667
Ss.00g163630	1206	3	3	4	1	0.333333	0.333333
Ss.00g173580	1206	1	1	1	0	0	0
Ss.00g233630	1206	12	7	16	4	0.333333	0.333333
Ss.00g240420	1206	1	1	2	1	1	1
Ss.00g288750	1206	4	4	7	3	0.75	0.75
Ss.00g311390	1206	4	4	7	3	0.75	0.75
Ss.00g319440	1206	5	2	7	2	0.4	0.4
Ss.00g328380	1206	7	4	7	0	0	0
Ss.00g331280	1206	21	24	39	18	0.857143	0.857143
Ss.00g347200	1206	2	1	2	0	0	0
Ss.00g366250	1206	3	2	4	1	0.333333	0.333333
Ss.00g371970	1206	10	4	15	5	0.5	0.5
Ss.00g407390	1206	1	4	5	4	4	4
Ss.00g036650	1209	18	20	33	15	0.833333	0.833333
Ss.00g058580	1209	3	2	5	2	0.666667	0.666667
Ss.00g126350	1209	2	1	2	0	0	0
Ss.00g127800	1209	2	1	3	1	0.5	0.5
Ss.00g131610	1209	6	2	6	0	0	0
Ss.00g151500	1209	1	1	1	0	0	0
Ss.00g152530	1209	5	4	7	2	0.4	0.4
Ss.00g218200	1209	22	17	28	6	0.272727	0.272727
Ss.00g229170	1209	3	3	5	2	0.666667	0.666667
Ss.00g230920	1209	4	3	4	0	0	0
Ss.00g246990	1209	12	8	16	4	0.333333	0.333333
Ss.00g253500	1209	6	6	9	3	0.5	0.5
Ss.00g259580	1209	5	3	5	0	0	0
Ss.00g274240	1209	3	2	4	1	0.333333	0.333333
Ss.00g314120	1209	6	5	9	3	0.5	0.5
Ss.00g322870	1209	2	2	3	1	0.5	0.5
Ss.00g327760	1209	6	8	12	6	1	1
Ss.00g330600	1209	10	7	15	5	0.5	0.5
Ss.00g335860	1209	6	7	9	3	0.5	0.5
Ss.00g001100	1212	9	8	14	5	0.555556	0.555556
Ss.00g078780	1212	3	1	3	0	0	0
Ss.00g081860	1212	11	14	21	10	0.909091	0.909091
Ss.00g099910	1212	10	11	18	8	0.8	0.8
Ss.00g115530	1212	8	4	11	3	0.375	0.375
Ss.00g183540	1212	4	5	7	3	0.75	0.75
Ss.00g206570	1212	12	10	15	3	0.25	0.25
Ss.00g213120	1212	4	3	6	2	0.5	0.5
Ss.00g220040	1212	2	1	2	0	0	0
Ss.00g252850	1212	4	5	7	3	0.75	0.75
Ss.00g274300	1212	3	4	4	1	0.333333	0.333333
Ss.00g285660	1212	2	1	3	1	0.5	0.5
Ss.00g309420	1212	10	4	11	1	0.1	0.1
Ss.00g321330	1212	3	1	4	1	0.333333	0.333333
Ss.00g342100	1212	6	2	5	-1	-0.166667
Ss.00g342730	1212	1	3	3	2	2	2
Ss.00g348810	1212	2	2	4	2	1	1
Ss.00g394280	1212	6	7	11	5	0.833333	0.833333
Ss.00g031170	1215	7	1	7	0	0	0
Ss.00g069360	1215	5	4	8	3	0.6	0.6
Ss.00g089410	1215	11	11	17	6	0.545455	0.545455
Ss.00g097780	1215	1	2	2	1	1	1
Ss.00g128610	1215	2	1	2	0	0	0
Ss.00g155570	1215	1	1	2	1	1	1
Ss.00g160730	1215	4	1	4	0	0	0
Ss.00g184360	1215	17	11	24	7	0.411765	0.411765
Ss.00g216040	1215	42	58	78	36	0.857143	0.857143
Ss.00g226870	1215	15	8	20	5	0.333333	0.333333
Ss.00g241630	1215	5	3	4	-1	-0.2
Ss.00g242150	1215	2	2	4	2	1	1
Ss.00g249880	1215	1	2	3	2	2	2
Ss.00g263540	1215	2	1	3	1	0.5	0.5
Ss.00g320480	1215	5	7	12	7	1.4	1.4
Ss.00g339850	1215	3	1	2	-1	-0.333333
Ss.00g374580	1215	9	9	13	4	0.444444	0.444444
Ss.00g386990	1215	10	5	13	3	0.3	0.3
Ss.00g390430	1215	8	7	14	6	0.75	0.75
Ss.00g020360	1218	1	2	2	1	1	1
Ss.00g035490	1218	12	12	23	11	0.916667	0.916667
Ss.00g055520	1218	7	12	14	7	1	1
Ss.00g073400	1218	9	11	17	8	0.888889	0.888889
Ss.00g079080	1218	7	5	10	3	0.428571	0.428571
Ss.00g104130	1218	10	7	14	4	0.4	0.4
Ss.00g110030	1218	13	6	15	2	0.153846	0.153846
Ss.00g128820	1218	6	2	5	-1	-0.166667
Ss.00g209780	1218	5	5	7	2	0.4	0.4
Ss.00g216460	1218	8	9	17	9	1.125	1.125
Ss.00g274760	1218	11	4	10	-1	-0.0909091
Ss.00g281810	1218	3	2	5	2	0.666667	0.666667
Ss.00g285340	1218	2	1	2	0	0	0
Ss.00g292140	1218	3	3	5	2	0.666667	0.666667
Ss.00g295400	1218	2	2	3	1	0.5	0.5
Ss.00g313660	1218	6	7	8	2	0.333333	0.333333
Ss.00g342540	1218	13	10	18	5	0.384615	0.384615
Ss.00g346140	1218	8	4	9	1	0.125	0.125
Ss.00g358390	1218	3	1	3	0	0	0
Ss.00g371200	1218	1	1	2	1	1	1
Ss.00g039560	1221	17	23	34	17	1	1
Ss.00g049300	1221	18	27	38	20	1.11111	1.11111
Ss.00g072700	1221	8	5	10	2	0.25	0.25
Ss.00g079360	1221	5	3	6	1	0.2	0.2
Ss.00g088360	1221	7	3	9	2	0.285714	0.285714
Ss.00g092870	1221	3	3	5	2	0.666667	0.666667
Ss.00g138580	1221	10	11	15	5	0.5	0.5
Ss.00g145860	1221	8	7	12	4	0.5	0.5
Ss.00g150990	1221	19	12	21	2	0.105263	0.105263
Ss.00g158650	1221	5	2	6	1	0.2	0.2
Ss.00g176610	1221	7	7	11	4	0.571429	0.571429
Ss.00g194740	1221	1	1	2	1	1	1
Ss.00g233520	1221	6	3	6	0	0	0
Ss.00g238610	1221	3	4	4	1	0.333333	0.333333
Ss.00g254860	1221	21	27	40	19	0.904762	0.904762
Ss.00g289150	1221	3	2	3	0	0	0
Ss.00g311350	1221	4	6	7	3	0.75	0.75
Ss.00g318750	1221	1	1	2	1	1	1
Ss.00g325770	1221	2	2	4	2	1	1
Ss.00g348690	1221	5	7	8	3	0.6	0.6
Ss.00g355600	1221	10	9	13	3	0.3	0.3
Ss.00g356050	1221	5	2	7	2	0.4	0.4
Ss.00g378100	1221	8	11	19	11	1.375	1.375
Ss.00g413730	1221	5	2	6	1	0.2	0.2
Ss.00g008320	1224	12	6	14	2	0.166667	0.166667
Ss.00g009420	1224	6	5	8	2	0.333333	0.333333
Ss.00g010840	1224	25	24	41	16	0.64	0.64
Ss.00g020710	1224	12	8	17	5	0.416667	0.416667
Ss.00g047470	1224	4	1	5	1	0.25	0.25
Ss.00g079280	1224	6	7	12	6	1	1
Ss.00g079470	1224	3	3	3	0	0	0
Ss.00g121150	1224	8	5	13	5	0.625	0.625
Ss.00g131590	1224	1	2	3	2	2	2
Ss.00g143360	1224	12	9	16	4	0.333333	0.333333
Ss.00g154640	1224	4	4	5	1	0.25	0.25
Ss.00g155390	1224	18	13	24	6	0.333333	0.333333
Ss.00g160420	1224	3	3	4	1	0.333333	0.333333
Ss.00g185570	1224	10	3	11	1	0.1	0.1
Ss.00g194260	1224	31	38	56	25	0.806452	0.806452
Ss.00g207850	1224	6	5	10	4	0.666667	0.666667
Ss.00g232700	1224	1	1	2	1	1	1
Ss.00g239060	1224	3	1	5	2	0.666667	0.666667
Ss.00g242070	1224	5	3	5	0	0	0
Ss.00g256900	1224	3	2	4	1	0.333333	0.333333
Ss.00g278020	1224	4	4	6	2	0.5	0.5
Ss.00g297130	1224	8	6	11	3	0.375	0.375
Ss.00g320240	1224	5	6	9	4	0.8	0.8
Ss.00g347670	1224	4	6	9	5	1.25	1.25
Ss.00g371850	1224	3	2	3	0	0	0
Ss.00g372840	1224	12	3	13	1	0.0833333	0.0833333
Ss.00g404270	1224	4	2	5	1	0.25	0.25
Ss.00g005440	1227	11	6	13	2	0.181818	0.181818
Ss.00g009430	1227	1	2	3	2	2	2
Ss.00g056650	1227	3	3	5	2	0.666667	0.666667
Ss.00g069990	1227	5	3	6	1	0.2	0.2
Ss.00g104610	1227	2	2	4	2	1	1
Ss.00g109400	1227	3	7	8	5	1.66667	1.66667
Ss.00g131440	1227	7	5	10	3	0.428571	0.428571
Ss.00g132260	1227	3	1	4	1	0.333333	0.333333
Ss.00g164720	1227	2	4	4	2	1	1
Ss.00g224270	1227	13	12	20	7	0.538462	0.538462
Ss.00g228490	1227	4	2	2	-2	-0.5
Ss.00g235180	1227	3	3	5	2	0.666667	0.666667
Ss.00g237770	1227	8	6	14	6	0.75	0.75
Ss.00g242060	1227	5	4	7	2	0.4	0.4
Ss.00g265510	1227	3	1	3	0	0	0
Ss.00g270000	1227	4	2	5	1	0.25	0.25
Ss.00g308080	1227	7	6	8	1	0.142857	0.142857
Ss.00g312900	1227	20	21	29	9	0.45	0.45
Ss.00g319090	1227	3	5	7	4	1.33333	1.33333
Ss.00g379620	1227	32	13	32	0	0	0
Ss.00g397820	1227	5	6	8	3	0.6	0.6
Ss.00g402660	1227	8	2	10	2	0.25	0.25
Ss.00g009450	1230	11	9	18	7	0.636364	0.636364
Ss.00g077850	1230	8	5	10	2	0.25	0.25
Ss.00g090090	1230	25	34	48	23	0.92	0.92
Ss.00g150170	1230	15	12	23	8	0.533333	0.533333
Ss.00g164200	1230	19	20	35	16	0.842105	0.842105
Ss.00g174150	1230	15	14	21	6	0.4	0.4
Ss.00g174290	1230	4	1	4	0	0	0
Ss.00g187290	1230	11	6	11	0	0	0
Ss.00g209570	1230	5	7	11	6	1.2	1.2
Ss.00g222840	1230	4	7	8	4	1	1
Ss.00g225720	1230	2	2	3	1	0.5	0.5
Ss.00g232300	1230	10	3	11	1	0.1	0.1
Ss.00g234340	1230	3	7	10	7	2.33333	2.33333
Ss.00g238790	1230	6	4	8	2	0.333333	0.333333
Ss.00g251680	1230	3	4	6	3	1	1
Ss.00g257340	1230	7	2	7	0	0	0
Ss.00g264350	1230	3	3	4	1	0.333333	0.333333
Ss.00g279110	1230	6	5	9	3	0.5	0.5
Ss.00g292750	1230	13	10	18	5	0.384615	0.384615
Ss.00g300730	1230	8	10	12	4	0.5	0.5
Ss.00g307060	1230	3	3	6	3	1	1
Ss.00g319100	1230	4	3	5	1	0.25	0.25
Ss.00g350240	1230	25	16	30	5	0.2	0.2
Ss.00g362500	1230	10	6	12	2	0.2	0.2
Ss.00g375750	1230	18	11	23	5	0.277778	0.277778
Ss.00g380910	1230	2	2	3	1	0.5	0.5
Ss.00g007460	1233	7	8	9	2	0.285714	0.285714
Ss.00g016130	1233	7	11	15	8	1.14286	1.14286
Ss.00g044830	1233	14	20	31	17	1.21429	1.21429
Ss.00g067220	1233	4	3	5	1	0.25	0.25
Ss.00g096860	1233	17	8	20	3	0.176471	0.176471
Ss.00g125500	1233	2	1	2	0	0	0
Ss.00g163840	1233	8	7	10	2	0.25	0.25
Ss.00g216090	1233	10	7	14	4	0.4	0.4
Ss.00g227500	1233	6	7	11	5	0.833333	0.833333
Ss.00g227660	1233	3	1	4	1	0.333333	0.333333
Ss.00g267810	1233	3	3	4	1	0.333333	0.333333
Ss.00g270820	1233	7	5	8	1	0.142857	0.142857
Ss.00g285140	1233	5	3	5	0	0	0
Ss.00g301300	1233	2	1	3	1	0.5	0.5
Ss.00g306690	1233	22	22	37	15	0.681818	0.681818
Ss.00g309160	1233	6	3	8	2	0.333333	0.333333
Ss.00g334590	1233	21	23	32	11	0.52381	0.52381
Ss.00g358150	1233	2	3	4	2	1	1
Ss.00g364200	1233	5	8	12	7	1.4	1.4
Ss.00g014180	1236	4	2	5	1	0.25	0.25
Ss.00g031460	1236	8	5	10	2	0.25	0.25
Ss.00g047490	1236	6	6	10	4	0.666667	0.666667
Ss.00g068670	1236	12	11	22	10	0.833333	0.833333
Ss.00g069350	1236	4	1	4	0	0	0
Ss.00g185170	1236	11	10	13	2	0.181818	0.181818
Ss.00g191410	1236	5	2	3	-2	-0.4
Ss.00g197140	1236	14	10	18	4	0.285714	0.285714
Ss.00g208360	1236	15	8	16	1	0.0666667	0.0666667
Ss.00g216840	1236	10	4	12	2	0.2	0.2
Ss.00g218490	1236	16	16	27	11	0.6875	0.6875
Ss.00g221350	1236	2	2	3	1	0.5	0.5
Ss.00g239580	1236	8	3	8	0	0	0
Ss.00g280170	1236	6	4	5	-1	-0.166667
Ss.00g280860	1236	10	8	14	4	0.4	0.4
Ss.00g284970	1236	7	6	11	4	0.571429	0.571429
Ss.00g297060	1236	7	2	8	1	0.142857	0.142857
Ss.00g300340	1236	12	7	16	4	0.333333	0.333333
Ss.00g305970	1236	3	3	6	3	1	1
Ss.00g338290	1236	7	8	14	7	1	1
Ss.00g346080	1236	3	1	3	0	0	0
Ss.00g013750	1239	6	5	8	2	0.333333	0.333333
Ss.00g071110	1239	3	2	4	1	0.333333	0.333333
Ss.00g072060	1239	3	4	4	1	0.333333	0.333333
Ss.00g091620	1239	3	2	3	0	0	0
Ss.00g097980	1239	10	16	23	13	1.3	1.3
Ss.00g165030	1239	1	2	2	1	1	1
Ss.00g168690	1239	9	9	17	8	0.888889	0.888889
Ss.00g187040	1239	7	3	6	-1	-0.142857
Ss.00g270060	1239	21	11	24	3	0.142857	0.142857
Ss.00g279050	1239	6	10	15	9	1.5	1.5
Ss.00g279850	1239	3	1	2	-1	-0.333333
Ss.00g291460	1239	9	21	25	16	1.77778	1.77778
Ss.00g294760	1239	12	6	13	1	0.0833333	0.0833333
Ss.00g318290	1239	3	3	3	0	0	0
Ss.00g355920	1239	11	7	13	2	0.181818	0.181818
Ss.00g388610	1239	3	2	3	0	0	0
Ss.00g389160	1239	4	1	4	0	0	0
Ss.00g008440	1242	12	14	21	9	0.75	0.75
Ss.00g030510	1242	4	1	4	0	0	0
Ss.00g041640	1242	1	2	2	1	1	1
Ss.00g058260	1242	14	23	29	15	1.07143	1.07143
Ss.00g060480	1242	5	4	7	2	0.4	0.4
Ss.00g078380	1242	2	1	4	2	1	1
Ss.00g085190	1242	6	7	12	6	1	1
Ss.00g132080	1242	3	3	5	2	0.666667	0.666667
Ss.00g152710	1242	9	6	13	4	0.444444	0.444444
Ss.00g157420	1242	6	2	6	0	0	0
Ss.00g178960	1242	4	4	5	1	0.25	0.25
Ss.00g197130	1242	9	11	14	5	0.555556	0.555556
Ss.00g219620	1242	3	4	6	3	1	1
Ss.00g232480	1242	6	6	7	1	0.166667	0.166667
Ss.00g234890	1242	3	1	3	0	0	0
Ss.00g256810	1242	9	11	17	8	0.888889	0.888889
Ss.00g267580	1242	3	3	4	1	0.333333	0.333333
Ss.00g335520	1242	3	5	6	3	1	1
Ss.00g344790	1242	8	9	13	5	0.625	0.625
Ss.00g368530	1242	3	2	4	1	0.333333	0.333333
Ss.00g391280	1242	6	3	8	2	0.333333	0.333333
Ss.00g033670	1245	4	4	7	3	0.75	0.75
Ss.00g055530	1245	2	2	2	0	0	0
Ss.00g105230	1245	1	2	3	2	2	2
Ss.00g129910	1245	3	5	6	3	1	1
Ss.00g131710	1245	14	15	22	8	0.571429	0.571429
Ss.00g176260	1245	4	1	5	1	0.25	0.25
Ss.00g176460	1245	16	10	21	5	0.3125	0.3125
Ss.00g180720	1245	6	3	6	0	0	0
Ss.00g190350	1245	1	2	2	1	1	1
Ss.00g224110	1245	13	7	18	5	0.384615	0.384615
Ss.00g260390	1245	14	11	15	1	0.0714286	0.0714286
Ss.00g275320	1245	4	2	6	2	0.5	0.5
Ss.00g301110	1245	9	5	9	0	0	0
Ss.00g305810	1245	24	24	33	9	0.375	0.375
Ss.00g317440	1245	6	5	9	3	0.5	0.5
Ss.00g374100	1245	3	1	3	0	0	0
Ss.00g389430	1245	13	10	16	3	0.230769	0.230769
Ss.00g395520	1245	4	1	5	1	0.25	0.25
Ss.00g026600	1248	3	4	4	1	0.333333	0.333333
Ss.00g026700	1248	3	5	5	2	0.666667	0.666667
Ss.00g027930	1248	7	4	7	0	0	0
Ss.00g051050	1248	6	5	7	1	0.166667	0.166667
Ss.00g060690	1248	24	29	45	21	0.875	0.875
Ss.00g125400	1248	4	2	4	0	0	0
Ss.00g133660	1248	2	2	2	0	0	0
Ss.00g150530	1248	4	2	5	1	0.25	0.25
Ss.00g190700	1248	11	21	26	15	1.36364	1.36364
Ss.00g214640	1248	3	5	6	3	1	1
Ss.00g224200	1248	12	12	21	9	0.75	0.75
Ss.00g235620	1248	3	6	7	4	1.33333	1.33333
Ss.00g254580	1248	4	5	9	5	1.25	1.25
Ss.00g257770	1248	17	16	26	9	0.529412	0.529412
Ss.00g259220	1248	3	3	3	0	0	0
Ss.00g265250	1248	6	15	18	12	2	2
Ss.00g289020	1248	5	5	9	4	0.8	0.8
Ss.00g292510	1248	2	3	5	3	1.5	1.5
Ss.00g310240	1248	5	2	4	-1	-0.2
Ss.00g316080	1248	11	9	18	7	0.636364	0.636364
Ss.00g320890	1248	6	6	10	4	0.666667	0.666667
Ss.00g333410	1248	5	8	8	3	0.6	0.6
Ss.00g354840	1248	4	3	4	0	0	0
Ss.00g358340	1248	2	1	2	0	0	0
Ss.00g371450	1248	8	6	12	4	0.5	0.5
Ss.00g391080	1248	13	18	28	15	1.15385	1.15385
Ss.00g395220	1248	33	29	47	14	0.424242	0.424242
Ss.00g010120	1251	2	2	4	2	1	1
Ss.00g047790	1251	7	2	7	0	0	0
Ss.00g053730	1251	3	5	5	2	0.666667	0.666667
Ss.00g087660	1251	12	15	22	10	0.833333	0.833333
Ss.00g090510	1251	9	6	12	3	0.333333	0.333333
Ss.00g153120	1251	5	6	8	3	0.6	0.6
Ss.00g154280	1251	15	21	32	17	1.13333	1.13333
Ss.00g155310	1251	7	6	10	3	0.428571	0.428571
Ss.00g162290	1251	8	17	21	13	1.625	1.625
Ss.00g196070	1251	15	7	21	6	0.4	0.4
Ss.00g204460	1251	7	2	9	2	0.285714	0.285714
Ss.00g207690	1251	5	2	6	1	0.2	0.2
Ss.00g253760	1251	1	1	2	1	1	1
Ss.00g329170	1251	6	8	9	3	0.5	0.5
Ss.00g330550	1251	9	13	15	6	0.666667	0.666667
Ss.00g337180	1251	3	4	6	3	1	1
Ss.00g370070	1251	6	5	8	2	0.333333	0.333333
Ss.00g374610	1251	12	16	25	13	1.08333	1.08333
Ss.00g396550	1251	27	26	44	17	0.62963	0.62963
Ss.00g008710	1254	4	1	4	0	0	0
Ss.00g046050	1254	5	2	5	0	0	0
Ss.00g049390	1254	1	1	1	0	0	0
Ss.00g058690	1254	33	25	43	10	0.30303	0.30303
Ss.00g059560	1254	2	1	2	0	0	0
Ss.00g082490	1254	1	1	2	1	1	1
Ss.00g089200	1254	6	3	6	0	0	0
Ss.00g122820	1254	4	6	9	5	1.25	1.25
Ss.00g142410	1254	3	2	4	1	0.333333	0.333333
Ss.00g151150	1254	12	5	11	-1	-0.0833333
Ss.00g164350	1254	14	14	22	8	0.571429	0.571429
Ss.00g171410	1254	4	3	7	3	0.75	0.75
Ss.00g181040	1254	16	11	20	4	0.25	0.25
Ss.00g209030	1254	3	3	7	4	1.33333	1.33333
Ss.00g209420	1254	6	4	8	2	0.333333	0.333333
Ss.00g219920	1254	2	1	2	0	0	0
Ss.00g233310	1254	6	10	13	7	1.16667	1.16667
Ss.00g269560	1254	2	5	6	4	2	2
Ss.00g313130	1254	7	5	13	6	0.857143	0.857143
Ss.00g330510	1254	6	2	4	-2	-0.333333
Ss.00g339590	1254	8	3	9	1	0.125	0.125
Ss.00g362660	1254	11	6	12	1	0.0909091	0.0909091
Ss.00g399720	1254	13	12	19	6	0.461538	0.461538
Ss.00g015630	1257	11	11	18	7	0.636364	0.636364
Ss.00g015680	1257	4	1	6	2	0.5	0.5
Ss.00g020400	1257	15	20	29	14	0.933333	0.933333
Ss.00g090570	1257	5	2	5	0	0	0
Ss.00g127590	1257	3	2	4	1	0.333333	0.333333
Ss.00g150440	1257	10	14	20	10	1	1
Ss.00g164460	1257	9	7	13	4	0.444444	0.444444
Ss.00g171910	1257	5	5	9	4	0.8	0.8
Ss.00g189850	1257	12	7	17	5	0.416667	0.416667
Ss.00g196430	1257	3	3	4	1	0.333333	0.333333
Ss.00g243150	1257	14	10	22	8	0.571429	0.571429
Ss.00g258720	1257	12	13	17	5	0.416667	0.416667
Ss.00g271360	1257	6	2	6	0	0	0
Ss.00g292360	1257	6	6	11	5	0.833333	0.833333
Ss.00g294890	1257	10	3	11	1	0.1	0.1
Ss.00g300530	1257	12	6	15	3	0.25	0.25
Ss.00g305910	1257	12	7	17	5	0.416667	0.416667
Ss.00g308300	1257	3	1	2	-1	-0.333333
Ss.00g312070	1257	4	4	5	1	0.25	0.25
Ss.00g323860	1257	5	4	6	1	0.2	0.2
Ss.00g346130	1257	1	1	1	0	0	0
Ss.00g358300	1257	5	3	7	2	0.4	0.4
Ss.00g358760	1257	6	2	4	-2	-0.333333
Ss.00g358840	1257	19	17	27	8	0.421053	0.421053
Ss.00g363980	1257	2	1	3	1	0.5	0.5
Ss.00g386020	1257	16	21	30	14	0.875	0.875
Ss.00g402360	1257	11	11	22	11	1	1
Ss.00g411120	1257	2	4	5	3	1.5	1.5
Ss.00g004590	1260	9	9	15	6	0.666667	0.666667
Ss.00g004670	1260	2	5	4	2	1	1
Ss.00g021520	1260	8	5	11	3	0.375	0.375
Ss.00g035920	1260	3	2	4	1	0.333333	0.333333
Ss.00g040040	1260	6	4	6	0	0	0
Ss.00g061260	1260	2	1	2	0	0	0
Ss.00g121610	1260	1	2	1	0	0	0
Ss.00g122640	1260	15	10	19	4	0.266667	0.266667
Ss.00g153770	1260	10	7	11	1	0.1	0.1
Ss.00g204480	1260	1	1	2	1	1	1
Ss.00g225680	1260	1	2	3	2	2	2
Ss.00g230050	1260	3	1	4	1	0.333333	0.333333
Ss.00g236880	1260	20	17	29	9	0.45	0.45
Ss.00g251770	1260	2	1	2	0	0	0
Ss.00g266450	1260	5	7	8	3	0.6	0.6
Ss.00g313480	1260	2	2	4	2	1	1
Ss.00g323520	1260	8	4	9	1	0.125	0.125
Ss.00g339500	1260	5	3	7	2	0.4	0.4
Ss.00g374220	1260	12	6	14	2	0.166667	0.166667
Ss.00g397280	1260	3	2	5	2	0.666667	0.666667
Ss.00g398970	1260	7	4	9	2	0.285714	0.285714
Ss.00g400310	1260	3	3	5	2	0.666667	0.666667
Ss.00g406420	1260	9	5	12	3	0.333333	0.333333
Ss.00g406510	1260	5	6	11	6	1.2	1.2
Ss.00g004160	1263	3	1	2	-1	-0.333333
Ss.00g005610	1263	5	4	7	2	0.4	0.4
Ss.00g067290	1263	9	12	18	9	1	1
Ss.00g078940	1263	7	2	7	0	0	0
Ss.00g128390	1263	5	5	7	2	0.4	0.4
Ss.00g132810	1263	3	3	5	2	0.666667	0.666667
Ss.00g159760	1263	4	5	7	3	0.75	0.75
Ss.00g164480	1263	15	12	23	8	0.533333	0.533333
Ss.00g188120	1263	2	1	2	0	0	0
Ss.00g214670	1263	3	4	6	3	1	1
Ss.00g219800	1263	10	6	13	3	0.3	0.3
Ss.00g228300	1263	2	2	4	2	1	1
Ss.00g237890	1263	2	1	2	0	0	0
Ss.00g254550	1263	1	1	1	0	0	0
Ss.00g262730	1263	11	8	15	4	0.363636	0.363636
Ss.00g274340	1263	6	3	3	-3	-0.5
Ss.00g288770	1263	15	7	15	0	0	0
Ss.00g313620	1263	5	2	5	0	0	0
Ss.00g336940	1263	2	2	3	1	0.5	0.5
Ss.00g355580	1263	9	6	10	1	0.111111	0.111111
Ss.00g360390	1263	6	2	7	1	0.166667	0.166667
Ss.00g398810	1263	2	1	3	1	0.5	0.5
Ss.00g015490	1266	9	4	9	0	0	0
Ss.00g081910	1266	18	25	31	13	0.722222	0.722222
Ss.00g128670	1266	8	2	8	0	0	0
Ss.00g131480	1266	2	1	2	0	0	0
Ss.00g164510	1266	9	4	10	1	0.111111	0.111111
Ss.00g216360	1266	3	2	3	0	0	0
Ss.00g231900	1266	28	16	32	4	0.142857	0.142857
Ss.00g232800	1266	1	2	2	1	1	1
Ss.00g234770	1266	11	6	12	1	0.0909091	0.0909091
Ss.00g260830	1266	3	1	3	0	0	0
Ss.00g277940	1266	26	29	41	15	0.576923	0.576923
Ss.00g279310	1266	4	5	7	3	0.75	0.75
Ss.00g283780	1266	3	1	2	-1	-0.333333
Ss.00g328890	1266	7	3	9	2	0.285714	0.285714
Ss.00g353540	1266	6	4	8	2	0.333333	0.333333
Ss.00g376380	1266	2	1	3	1	0.5	0.5
Ss.00g382920	1266	5	5	8	3	0.6	0.6
Ss.00g397070	1266	5	2	4	-1	-0.2
[truncated: 6,021 more rows]
