# Supplementary material for: Long read sequencing to reveal the full complexity of a plant transcriptome by targeting both standard and long workflows
Source: Plant Methods. 2023 Oct 21;19:112. doi: 10.1186/s13007-023-01091-1 (PMC10589961; doi:10.1186/s13007-023-01091-1)
Supplement: Supplementary file 3 — Additional file 3: Table S2. Isoforms related to all jojoba (Simmondsia chinensis) genes with length range that falls between 3,000 and 5,000 base pair (bp) including dataset type, uniqueness to long workflow library, ratio of long isoforms to standard workflow library, and all genes CDS length. [file 13007_2023_1091_MOESM3_ESM.xlsx]

## Sheet: Unique bet 3and5Kb nos862genes
Table S2. Isoforms related to all jojoba (Simmondsia chinensis) genes with length range that falls between 3,000 and 5,000 base pair (bp) including library workflow type, uniqueness to long workflow library, ratio of long isoforms to standard workflow library, and all genes’ CDSs length.
Gene code	CDS length	Standard workflow	Long Workflow	Standard plus Long Workflow	Unique in Long Workflow	Ratio Unique/Standard workflow	Ratio Unique/Standard workflow (negatives removed)
Ss.00g163470	3000	10	13	16	6	0.6	0.6
Ss.00g265930	3000	13	40	47	34	2.61538	2.61538
Ss.00g048110	3003	18	38	47	29	1.61111	1.61111
Ss.00g215280	3003	20	57	65	45	2.25	2.25
Ss.00g401170	3003	3	4	7	4	1.33333	1.33333
Ss.00g253680	3006	18	19	32	14	0.777778	0.777778
Ss.00g313610	3006	3	3	6	3	1	1
Ss.00g357930	3006	27	47	64	37	1.37037	1.37037
Ss.00g010600	3009	7	10	12	5	0.714286	0.714286
Ss.00g087080	3009	3	2	4	1	0.333333	0.333333
Ss.00g283640	3009	5	2	5	0	0	0
Ss.00g363100	3009	10	7	15	5	0.5	0.5
Ss.00g160380	3012	12	20	26	14	1.16667	1.16667
Ss.00g099310	3018	15	18	24	9	0.6	0.6
Ss.00g129410	3018	14	16	25	11	0.785714	0.785714
Ss.00g174370	3018	11	13	22	11	1	1
Ss.00g233090	3018	18	34	44	26	1.44444	1.44444
Ss.00g283720	3018	2	3	3	1	0.5	0.5
Ss.00g291760	3018	3	15	13	10	3.33333	3.33333
Ss.00g328080	3018	4	5	8	4	1	1
Ss.00g104850	3021	12	18	23	11	0.916667	0.916667
Ss.00g159850	3021	2	3	5	3	1.5	1.5
Ss.00g232640	3021	16	24	32	16	1	1
Ss.00g007950	3024	3	3	4	1	0.333333	0.333333
Ss.00g156890	3024	16	27	36	20	1.25	1.25
Ss.00g357190	3024	6	7	8	2	0.333333	0.333333
Ss.00g049100	3027	1	1	1	0	0	0
Ss.00g115660	3027	23	29	42	19	0.826087	0.826087
Ss.00g126100	3027	4	4	6	2	0.5	0.5
Ss.00g138740	3027	13	25	31	18	1.38462	1.38462
Ss.00g300260	3027	13	17	27	14	1.07692	1.07692
Ss.00g170260	3030	2	2	3	1	0.5	0.5
Ss.00g389300	3030	2	1	1	-1	-0.5
Ss.00g072090	3033	23	42	55	32	1.3913	1.3913
Ss.00g114550	3033	12	14	19	7	0.583333	0.583333
Ss.00g298870	3033	4	5	8	4	1	1
Ss.00g313640	3033	12	14	17	5	0.416667	0.416667
Ss.00g023060	3036	1	2	3	2	2	2
Ss.00g100570	3036	5	3	7	2	0.4	0.4
Ss.00g243870	3036	10	14	17	7	0.7	0.7
Ss.00g284720	3036	9	16	21	12	1.33333	1.33333
Ss.00g332000	3036	17	30	39	22	1.29412	1.29412
Ss.00g008740	3039	7	8	13	6	0.857143	0.857143
Ss.00g015830	3039	16	18	26	10	0.625	0.625
Ss.00g049210	3039	8	8	10	2	0.25	0.25
Ss.00g091530	3039	11	13	19	8	0.727273	0.727273
Ss.00g154480	3039	11	9	15	4	0.363636	0.363636
Ss.00g238950	3039	20	36	47	27	1.35	1.35
Ss.00g273620	3039	14	16	24	10	0.714286	0.714286
Ss.00g283650	3039	4	5	5	1	0.25	0.25
Ss.00g285000	3039	2	6	7	5	2.5	2.5
Ss.00g362040	3039	7	15	18	11	1.57143	1.57143
Ss.00g110110	3042	20	23	35	15	0.75	0.75
Ss.00g156250	3042	23	21	33	10	0.434783	0.434783
Ss.00g220490	3042	5	8	10	5	1	1
Ss.00g174100	3045	20	21	37	17	0.85	0.85
Ss.00g209280	3045	18	21	32	14	0.777778	0.777778
Ss.00g184430	3048	10	18	23	13	1.3	1.3
Ss.00g299530	3048	4	6	8	4	1	1
Ss.00g367820	3048	16	12	25	9	0.5625	0.5625
Ss.00g039540	3051	2	1	1	-1	-0.5
Ss.00g073230	3051	12	17	22	10	0.833333	0.833333
Ss.00g208400	3051	5	4	7	2	0.4	0.4
Ss.00g399780	3051	15	25	31	16	1.06667	1.06667
Ss.00g406350	3051	22	23	34	12	0.545455	0.545455
Ss.00g058410	3054	5	2	3	-2	-0.4
Ss.00g177450	3054	12	22	25	13	1.08333	1.08333
Ss.00g207920	3054	12	13	19	7	0.583333	0.583333
Ss.00g208520	3054	20	38	53	33	1.65	1.65
Ss.00g030120	3057	2	1	2	0	0	0
Ss.00g173150	3057	13	20	27	14	1.07692	1.07692
Ss.00g361260	3057	3	5	5	2	0.666667	0.666667
Ss.00g058440	3060	21	25	39	18	0.857143	0.857143
Ss.00g087560	3060	4	3	6	2	0.5	0.5
Ss.00g131690	3060	21	14	31	10	0.47619	0.47619
Ss.00g078810	3063	8	5	5	-3	-0.375
Ss.00g342980	3063	15	14	18	3	0.2	0.2
Ss.00g100560	3066	7	5	11	4	0.571429	0.571429
Ss.00g177470	3066	12	19	27	15	1.25	1.25
Ss.00g260670	3066	3	5	6	3	1	1
Ss.00g363050	3066	9	11	16	7	0.777778	0.777778
Ss.00g225260	3069	14	15	22	8	0.571429	0.571429
Ss.00g234300	3069	22	21	34	12	0.545455	0.545455
Ss.00g359440	3069	7	5	7	0	0	0
Ss.00g053540	3072	17	25	36	19	1.11765	1.11765
Ss.00g396610	3072	4	4	6	2	0.5	0.5
Ss.00g190300	3075	8	9	15	7	0.875	0.875
Ss.00g350840	3075	6	5	8	2	0.333333	0.333333
Ss.00g067540	3078	26	28	45	19	0.730769	0.730769
Ss.00g112010	3078	24	29	44	20	0.833333	0.833333
Ss.00g225810	3078	10	16	20	10	1	1
Ss.00g288670	3078	45	60	89	44	0.977778	0.977778
Ss.00g329390	3078	8	11	14	6	0.75	0.75
Ss.00g003170	3081	1	1	2	1	1	1
Ss.00g135350	3081	9	14	18	9	1	1
Ss.00g216200	3081	10	21	27	17	1.7	1.7
Ss.00g278870	3084	6	5	8	2	0.333333	0.333333
Ss.00g059430	3087	5	4	3	-2	-0.4
Ss.00g089300	3087	2	1	2	0	0	0
Ss.00g223730	3087	20	22	31	11	0.55	0.55
Ss.00g115970	3090	2	3	4	2	1	1
Ss.00g154810	3090	12	20	26	14	1.16667	1.16667
Ss.00g317210	3090	5	6	6	1	0.2	0.2
Ss.00g324400	3090	1	2	2	1	1	1
Ss.00g248610	3093	6	8	13	7	1.16667	1.16667
Ss.00g371810	3093	11	15	21	10	0.909091	0.909091
Ss.00g220370	3096	1	1	1	0	0	0
Ss.00g314090	3096	1	1	2	1	1	1
Ss.00g191850	3099	6	8	12	6	1	1
Ss.00g149750	3102	12	25	30	18	1.5	1.5
Ss.00g309180	3102	23	41	53	30	1.30435	1.30435
Ss.00g234570	3105	16	20	28	12	0.75	0.75
Ss.00g268400	3105	6	6	6	0	0	0
Ss.00g370600	3105	6	3	5	-1	-0.166667
Ss.00g333080	3108	4	5	6	2	0.5	0.5
Ss.00g347010	3108	3	5	5	2	0.666667	0.666667
Ss.00g195800	3111	26	23	36	10	0.384615	0.384615
Ss.00g381830	3111	3	3	4	1	0.333333	0.333333
Ss.00g344190	3114	7	16	20	13	1.85714	1.85714
Ss.00g376610	3114	11	24	29	18	1.63636	1.63636
Ss.00g397250	3114	1	6	6	5	5	5
Ss.00g200670	3117	16	10	20	4	0.25	0.25
Ss.00g230580	3117	2	7	8	6	3	3
Ss.00g321370	3117	9	7	8	-1	-0.111111
Ss.00g132470	3120	11	10	13	2	0.181818	0.181818
Ss.00g040980	3126	22	30	38	16	0.727273	0.727273
Ss.00g050840	3126	12	16	19	7	0.583333	0.583333
Ss.00g236150	3126	8	11	13	5	0.625	0.625
Ss.00g326570	3126	5	6	9	4	0.8	0.8
Ss.00g402580	3126	7	9	12	5	0.714286	0.714286
Ss.00g102480	3129	10	11	15	5	0.5	0.5
Ss.00g107990	3129	2	6	7	5	2.5	2.5
Ss.00g238300	3129	3	4	5	2	0.666667	0.666667
Ss.00g360940	3129	8	7	11	3	0.375	0.375
Ss.00g085370	3132	34	41	64	30	0.882353	0.882353
Ss.00g136640	3132	2	2	3	1	0.5	0.5
Ss.00g170390	3132	4	12	13	9	2.25	2.25
Ss.00g245490	3132	20	28	42	22	1.1	1.1
Ss.00g330530	3132	18	20	36	18	1	1
Ss.00g170610	3135	1	2	3	2	2	2
Ss.00g291880	3135	1	3	3	2	2	2
Ss.00g318940	3135	8	4	11	3	0.375	0.375
Ss.00g078950	3138	6	3	9	3	0.5	0.5
Ss.00g227050	3138	10	5	12	2	0.2	0.2
Ss.00g072310	3144	13	13	16	3	0.230769	0.230769
Ss.00g138730	3144	6	7	11	5	0.833333	0.833333
Ss.00g180000	3144	29	37	50	21	0.724138	0.724138
Ss.00g253230	3144	5	8	8	3	0.6	0.6
Ss.00g269190	3144	10	17	22	12	1.2	1.2
Ss.00g371250	3144	8	8	10	2	0.25	0.25
Ss.00g144810	3147	3	6	8	5	1.66667	1.66667
Ss.00g322280	3147	14	15	16	2	0.142857	0.142857
Ss.00g151060	3150	14	17	22	8	0.571429	0.571429
Ss.00g301150	3150	9	19	22	13	1.44444	1.44444
Ss.00g370680	3150	5	8	12	7	1.4	1.4
Ss.00g078450	3153	2	1	3	1	0.5	0.5
Ss.00g213980	3153	11	4	11	0	0	0
Ss.00g276500	3153	9	11	17	8	0.888889	0.888889
Ss.00g375180	3153	3	2	3	0	0	0
Ss.00g013640	3156	14	14	22	8	0.571429	0.571429
Ss.00g059470	3156	8	9	15	7	0.875	0.875
Ss.00g198650	3156	15	30	39	24	1.6	1.6
Ss.00g230190	3156	6	5	9	3	0.5	0.5
Ss.00g233370	3156	11	20	29	18	1.63636	1.63636
Ss.00g390850	3156	10	24	27	17	1.7	1.7
Ss.00g398550	3156	30	21	40	10	0.333333	0.333333
Ss.00g058190	3162	23	28	41	18	0.782609	0.782609
Ss.00g312810	3162	15	26	34	19	1.26667	1.26667
Ss.00g344760	3162	15	21	25	10	0.666667	0.666667
Ss.00g036420	3165	12	18	26	14	1.16667	1.16667
Ss.00g397580	3165	1	6	5	4	4	4
Ss.00g071630	3168	42	55	74	32	0.761905	0.761905
Ss.00g015860	3171	20	38	49	29	1.45	1.45
Ss.00g101450	3171	14	20	25	11	0.785714	0.785714
Ss.00g277010	3171	45	76	98	53	1.17778	1.17778
Ss.00g057090	3174	16	11	24	8	0.5	0.5
Ss.00g079910	3174	20	18	32	12	0.6	0.6
Ss.00g147820	3177	28	16	31	3	0.107143	0.107143
Ss.00g023330	3180	21	29	43	22	1.04762	1.04762
Ss.00g155180	3180	12	9	17	5	0.416667	0.416667
Ss.00g288810	3180	9	14	21	12	1.33333	1.33333
Ss.00g005380	3183	7	7	10	3	0.428571	0.428571
Ss.00g147570	3183	7	8	11	4	0.571429	0.571429
Ss.00g149540	3183	21	24	40	19	0.904762	0.904762
Ss.00g242730	3183	3	4	6	3	1	1
Ss.00g404260	3183	23	30	42	19	0.826087	0.826087
Ss.00g095040	3186	13	18	29	16	1.23077	1.23077
Ss.00g156750	3186	8	13	17	9	1.125	1.125
Ss.00g266790	3186	24	28	46	22	0.916667	0.916667
Ss.00g395560	3186	1	1	2	1	1	1
Ss.00g397230	3186	24	48	61	37	1.54167	1.54167
Ss.00g188840	3189	13	20	23	10	0.769231	0.769231
Ss.00g318730	3189	2	5	4	2	1	1
Ss.00g346290	3189	1	7	6	5	5	5
Ss.00g005370	3192	7	4	6	-1	-0.142857
Ss.00g055310	3192	5	4	4	-1	-0.2
Ss.00g280810	3192	6	9	12	6	1	1
Ss.00g016550	3195	32	39	51	19	0.59375	0.59375
Ss.00g393720	3195	3	6	7	4	1.33333	1.33333
Ss.00g185120	3198	7	20	21	14	2	2
Ss.00g276470	3198	9	25	28	19	2.11111	2.11111
Ss.00g301500	3198	3	1	3	0	0	0
Ss.00g310020	3201	21	22	31	10	0.47619	0.47619
Ss.00g330500	3207	14	17	27	13	0.928571	0.928571
Ss.00g008560	3210	2	8	8	6	3	3
Ss.00g145870	3210	20	20	28	8	0.4	0.4
Ss.00g149320	3210	12	17	23	11	0.916667	0.916667
Ss.00g165940	3210	9	18	21	12	1.33333	1.33333
Ss.00g318550	3210	9	9	18	9	1	1
Ss.00g357810	3210	11	15	19	8	0.727273	0.727273
Ss.00g400960	3210	27	29	45	18	0.666667	0.666667
Ss.00g155580	3216	4	9	9	5	1.25	1.25
Ss.00g279550	3216	3	7	6	3	1	1
Ss.00g333700	3216	15	21	31	16	1.06667	1.06667
Ss.00g339470	3216	11	21	28	17	1.54545	1.54545
Ss.00g362570	3216	2	5	7	5	2.5	2.5
Ss.00g175250	3219	23	28	39	16	0.695652	0.695652
Ss.00g286190	3222	4	11	12	8	2	2
Ss.00g256080	3225	2	7	6	4	2	2
Ss.00g299510	3225	9	11	18	9	1	1
Ss.00g317030	3225	8	6	10	2	0.25	0.25
Ss.00g400380	3225	9	16	20	11	1.22222	1.22222
Ss.00g139170	3228	6	10	15	9	1.5	1.5
Ss.00g381730	3228	5	8	7	2	0.4	0.4
Ss.00g058500	3231	13	25	31	18	1.38462	1.38462
Ss.00g072600	3231	13	26	32	19	1.46154	1.46154
Ss.00g268160	3231	3	2	3	0	0	0
Ss.00g278860	3231	11	14	25	14	1.27273	1.27273
Ss.00g042630	3234	9	13	17	8	0.888889	0.888889
Ss.00g292700	3234	3	6	8	5	1.66667	1.66667
Ss.00g156790	3237	18	25	29	11	0.611111	0.611111
Ss.00g325420	3237	19	33	45	26	1.36842	1.36842
Ss.00g033180	3240	18	28	36	18	1	1
Ss.00g318910	3240	26	37	54	28	1.07692	1.07692
Ss.00g343990	3240	13	29	32	19	1.46154	1.46154
Ss.00g038830	3243	2	3	3	1	0.5	0.5
Ss.00g370840	3243	11	4	12	1	0.0909091	0.0909091
Ss.00g264490	3246	17	18	24	7	0.411765	0.411765
Ss.00g120520	3249	6	9	11	5	0.833333	0.833333
Ss.00g164150	3252	1	1	1	0	0	0
Ss.00g185160	3252	9	14	16	7	0.777778	0.777778
Ss.00g265340	3252	4	1	5	1	0.25	0.25
Ss.00g353700	3252	5	10	12	7	1.4	1.4
Ss.00g404880	3252	6	6	10	4	0.666667	0.666667
Ss.00g069370	3255	14	23	29	15	1.07143	1.07143
Ss.00g395900	3255	11	8	15	4	0.363636	0.363636
Ss.00g279560	3258	9	11	18	9	1	1
Ss.00g255590	3261	4	3	7	3	0.75	0.75
Ss.00g396760	3261	38	56	73	35	0.921053	0.921053
Ss.00g372980	3264	16	11	24	8	0.5	0.5
Ss.00g401360	3264	14	12	22	8	0.571429	0.571429
Ss.00g010460	3270	8	11	13	5	0.625	0.625
Ss.00g048910	3270	18	22	37	19	1.05556	1.05556
Ss.00g074700	3270	12	15	21	9	0.75	0.75
Ss.00g404550	3270	17	21	29	12	0.705882	0.705882
Ss.00g022890	3273	18	29	35	17	0.944444	0.944444
Ss.00g048900	3273	20	20	31	11	0.55	0.55
Ss.00g054790	3273	15	27	37	22	1.46667	1.46667
Ss.00g170140	3273	2	1	3	1	0.5	0.5
Ss.00g205000	3273	9	12	19	10	1.11111	1.11111
Ss.00g335290	3273	14	24	34	20	1.42857	1.42857
Ss.00g097420	3276	19	20	29	10	0.526316	0.526316
Ss.00g009690	3279	9	16	17	8	0.888889	0.888889
Ss.00g071820	3279	10	15	18	8	0.8	0.8
Ss.00g107520	3279	11	15	21	10	0.909091	0.909091
Ss.00g126820	3279	6	9	10	4	0.666667	0.666667
Ss.00g205490	3279	7	13	16	9	1.28571	1.28571
Ss.00g153910	3285	1	2	2	1	1	1
Ss.00g174700	3285	8	15	16	8	1	1
Ss.00g219730	3285	9	11	14	5	0.555556	0.555556
Ss.00g289180	3285	14	28	33	19	1.35714	1.35714
Ss.00g316700	3285	9	14	18	9	1	1
Ss.00g329380	3285	4	4	6	2	0.5	0.5
Ss.00g127650	3294	65	88	129	64	0.984615	0.984615
Ss.00g184540	3294	5	10	12	7	1.4	1.4
Ss.00g237840	3294	3	3	3	0	0	0
Ss.00g305680	3294	9	11	16	7	0.777778	0.777778
Ss.00g068730	3297	21	16	32	11	0.52381	0.52381
Ss.00g095110	3297	10	12	16	6	0.6	0.6
Ss.00g205980	3297	7	10	13	6	0.857143	0.857143
Ss.00g128330	3300	20	35	45	25	1.25	1.25
Ss.00g143540	3300	2	4	4	2	1	1
Ss.00g159400	3300	13	12	19	6	0.461538	0.461538
Ss.00g279640	3303	4	7	9	5	1.25	1.25
Ss.00g285860	3303	19	14	28	9	0.473684	0.473684
Ss.00g319670	3303	6	14	16	10	1.66667	1.66667
Ss.00g074670	3306	10	12	18	8	0.8	0.8
Ss.00g152990	3306	14	26	36	22	1.57143	1.57143
Ss.00g235990	3306	5	3	7	2	0.4	0.4
Ss.00g319450	3309	12	8	15	3	0.25	0.25
Ss.00g060510	3312	1	2	2	1	1	1
Ss.00g184840	3312	20	41	51	31	1.55	1.55
Ss.00g187470	3312	3	3	3	0	0	0
Ss.00g293860	3312	6	14	16	10	1.66667	1.66667
Ss.00g072750	3315	9	8	10	1	0.111111	0.111111
Ss.00g207790	3315	8	8	9	1	0.125	0.125
Ss.00g251510	3315	10	9	16	6	0.6	0.6
Ss.00g311190	3315	18	31	44	26	1.44444	1.44444
Ss.00g009210	3321	1	4	3	2	2	2
Ss.00g013780	3321	10	16	18	8	0.8	0.8
Ss.00g263810	3321	1	1	1	0	0	0
Ss.00g029130	3324	6	12	14	8	1.33333	1.33333
Ss.00g176910	3324	2	6	6	4	2	2
Ss.00g310860	3324	8	12	14	6	0.75	0.75
Ss.00g357470	3330	9	19	22	13	1.44444	1.44444
Ss.00g056460	3333	3	2	4	1	0.333333	0.333333
Ss.00g235590	3333	2	3	3	1	0.5	0.5
Ss.00g266700	3333	5	5	6	1	0.2	0.2
Ss.00g085430	3336	7	6	9	2	0.285714	0.285714
Ss.00g176220	3336	20	16	30	10	0.5	0.5
Ss.00g180430	3336	19	22	32	13	0.684211	0.684211
Ss.00g214830	3336	4	7	9	5	1.25	1.25
Ss.00g314710	3336	3	5	5	2	0.666667	0.666667
Ss.00g335920	3336	14	17	27	13	0.928571	0.928571
Ss.00g006550	3339	17	23	30	13	0.764706	0.764706
Ss.00g007930	3339	21	25	38	17	0.809524	0.809524
Ss.00g291660	3339	8	9	15	7	0.875	0.875
Ss.00g027240	3345	3	3	4	1	0.333333	0.333333
Ss.00g366570	3345	16	25	31	15	0.9375	0.9375
Ss.00g151970	3348	22	29	44	22	1	1
Ss.00g217540	3348	9	10	17	8	0.888889	0.888889
Ss.00g334430	3348	7	7	10	3	0.428571	0.428571
Ss.00g346190	3348	8	11	13	5	0.625	0.625
Ss.00g030040	3351	19	33	42	23	1.21053	1.21053
Ss.00g314200	3351	9	10	15	6	0.666667	0.666667
Ss.00g342800	3351	11	23	25	14	1.27273	1.27273
Ss.00g023550	3354	6	15	18	12	2	2
Ss.00g228840	3354	2	4	4	2	1	1
Ss.00g235240	3354	13	32	40	27	2.07692	2.07692
Ss.00g265970	3354	12	14	23	11	0.916667	0.916667
Ss.00g162330	3357	10	11	17	7	0.7	0.7
Ss.00g242040	3357	5	2	6	1	0.2	0.2
Ss.00g346710	3363	11	14	20	9	0.818182	0.818182
Ss.00g399960	3363	1	1	1	0	0	0
Ss.00g039580	3366	21	39	53	32	1.52381	1.52381
Ss.00g165570	3366	20	32	43	23	1.15	1.15
Ss.00g254350	3366	3	6	7	4	1.33333	1.33333
Ss.00g291980	3366	2	5	6	4	2	2
Ss.00g353290	3366	11	17	22	11	1	1
Ss.00g021840	3369	5	4	5	0	0	0
Ss.00g072580	3369	14	33	39	25	1.78571	1.78571
Ss.00g079170	3372	8	10	12	4	0.5	0.5
Ss.00g186820	3372	11	21	24	13	1.18182	1.18182
Ss.00g332970	3372	14	22	26	12	0.857143	0.857143
Ss.00g168630	3375	12	27	34	22	1.83333	1.83333
Ss.00g190020	3375	15	15	24	9	0.6	0.6
Ss.00g181350	3378	3	3	4	1	0.333333	0.333333
Ss.00g213440	3378	31	43	65	34	1.09677	1.09677
Ss.00g221360	3378	5	12	13	8	1.6	1.6
Ss.00g333670	3378	21	30	41	20	0.952381	0.952381
Ss.00g122310	3381	9	9	12	3	0.333333	0.333333
Ss.00g170760	3381	4	7	10	6	1.5	1.5
Ss.00g241980	3381	9	14	17	8	0.888889	0.888889
Ss.00g128860	3384	6	8	13	7	1.16667	1.16667
Ss.00g145590	3387	4	6	10	6	1.5	1.5
Ss.00g183170	3387	8	4	6	-2	-0.25
Ss.00g266780	3387	6	8	11	5	0.833333	0.833333
Ss.00g309170	3387	7	7	12	5	0.714286	0.714286
Ss.00g328470	3387	18	25	31	13	0.722222	0.722222
Ss.00g375130	3387	6	19	23	17	2.83333	2.83333
Ss.00g375980	3390	14	6	15	1	0.0714286	0.0714286
Ss.00g271860	3393	16	20	32	16	1	1
Ss.00g404950	3393	3	5	6	3	1	1
Ss.00g208970	3396	18	19	28	10	0.555556	0.555556
Ss.00g332700	3396	45	57	80	35	0.777778	0.777778
Ss.00g082020	3399	7	12	14	7	1	1
Ss.00g162670	3399	3	4	4	1	0.333333	0.333333
Ss.00g403990	3399	18	16	29	11	0.611111	0.611111
Ss.00g049050	3402	9	12	15	6	0.666667	0.666667
Ss.00g126160	3402	11	10	15	4	0.363636	0.363636
Ss.00g285150	3402	4	6	7	3	0.75	0.75
Ss.00g319590	3402	6	6	9	3	0.5	0.5
Ss.00g320040	3402	3	9	11	8	2.66667	2.66667
Ss.00g331470	3402	3	3	6	3	1	1
Ss.00g253310	3405	3	5	6	3	1	1
Ss.00g265550	3405	16	23	30	14	0.875	0.875
Ss.00g321620	3405	10	11	16	6	0.6	0.6
Ss.00g169280	3408	7	2	7	0	0	0
Ss.00g327710	3408	5	10	10	5	1	1
Ss.00g331450	3408	12	21	27	15	1.25	1.25
Ss.00g224670	3411	1	4	6	5	5	5
Ss.00g237670	3411	16	32	39	23	1.4375	1.4375
Ss.00g330220	3411	3	8	10	7	2.33333	2.33333
Ss.00g234290	3414	3	9	10	7	2.33333	2.33333
Ss.00g313100	3417	5	3	8	3	0.6	0.6
Ss.00g358350	3417	3	4	6	3	1	1
Ss.00g184880	3420	9	22	28	19	2.11111	2.11111
Ss.00g035520	3423	21	21	35	14	0.666667	0.666667
Ss.00g056090	3423	4	10	11	7	1.75	1.75
Ss.00g127160	3423	13	25	29	16	1.23077	1.23077
Ss.00g000160	3426	18	37	45	27	1.5	1.5
Ss.00g058550	3429	2	1	1	-1	-0.5
Ss.00g115070	3429	3	2	2	-1	-0.333333
Ss.00g116670	3429	32	45	64	32	1	1
Ss.00g251190	3438	8	7	12	4	0.5	0.5
Ss.00g354870	3438	12	10	16	4	0.333333	0.333333
Ss.00g150910	3441	6	8	12	6	1	1
Ss.00g285780	3444	5	10	11	6	1.2	1.2
Ss.00g400450	3444	8	13	16	8	1	1
Ss.00g401280	3444	6	7	10	4	0.666667	0.666667
Ss.00g414700	3447	22	31	44	22	1	1
Ss.00g020270	3450	19	31	46	27	1.42105	1.42105
Ss.00g060020	3450	7	7	9	2	0.285714	0.285714
Ss.00g220780	3450	23	37	45	22	0.956522	0.956522
Ss.00g252750	3450	3	8	9	6	2	2
Ss.00g361480	3450	23	25	31	8	0.347826	0.347826
Ss.00g049250	3453	1	2	2	1	1	1
Ss.00g256300	3453	15	21	24	9	0.6	0.6
Ss.00g048070	3456	16	30	39	23	1.4375	1.4375
Ss.00g088150	3456	1	2	3	2	2	2
Ss.00g191270	3456	2	7	7	5	2.5	2.5
Ss.00g229360	3456	7	5	10	3	0.428571	0.428571
Ss.00g346210	3456	6	8	9	3	0.5	0.5
Ss.00g371800	3456	9	7	9	0	0	0
Ss.00g039210	3459	7	3	9	2	0.285714	0.285714
Ss.00g261020	3459	20	25	37	17	0.85	0.85
Ss.00g346300	3459	8	6	6	-2	-0.25
Ss.00g401290	3459	7	13	17	10	1.42857	1.42857
Ss.00g039730	3462	16	22	32	16	1	1
Ss.00g402160	3462	3	3	6	3	1	1
Ss.00g235430	3465	2	1	2	0	0	0
Ss.00g152340	3468	2	5	6	4	2	2
Ss.00g227100	3468	29	46	66	37	1.27586	1.27586
Ss.00g297980	3471	11	21	29	18	1.63636	1.63636
Ss.00g328550	3471	9	14	15	6	0.666667	0.666667
Ss.00g068090	3474	21	28	38	17	0.809524	0.809524
Ss.00g337840	3474	12	13	17	5	0.416667	0.416667
Ss.00g352300	3474	12	11	15	3	0.25	0.25
Ss.00g337720	3477	6	14	18	12	2	2
Ss.00g039460	3480	4	8	11	7	1.75	1.75
Ss.00g345270	3483	21	32	45	24	1.14286	1.14286
Ss.00g390490	3483	20	32	42	22	1.1	1.1
Ss.00g360710	3486	6	18	19	13	2.16667	2.16667
Ss.00g375470	3492	9	18	20	11	1.22222	1.22222
Ss.00g174070	3495	25	29	42	17	0.68	0.68
Ss.00g309190	3495	17	26	32	15	0.882353	0.882353
Ss.00g381800	3498	1	1	2	1	1	1
Ss.00g402510	3498	17	26	38	21	1.23529	1.23529
Ss.00g333170	3501	16	34	38	22	1.375	1.375
Ss.00g343370	3501	11	14	19	8	0.727273	0.727273
Ss.00g404820	3501	8	7	11	3	0.375	0.375
Ss.00g295170	3504	3	3	5	2	0.666667	0.666667
Ss.00g292720	3507	1	1	2	1	1	1
Ss.00g178950	3510	6	10	16	10	1.66667	1.66667
Ss.00g018440	3513	24	59	70	46	1.91667	1.91667
Ss.00g326030	3519	15	21	27	12	0.8	0.8
Ss.00g070750	3522	5	5	5	0	0	0
Ss.00g374600	3522	16	19	31	15	0.9375	0.9375
Ss.00g412850	3522	11	17	18	7	0.636364	0.636364
Ss.00g150320	3525	10	10	17	7	0.7	0.7
Ss.00g216850	3525	9	8	12	3	0.333333	0.333333
Ss.00g056470	3528	16	17	24	8	0.5	0.5
Ss.00g152170	3528	2	2	2	0	0	0
Ss.00g232830	3528	20	24	31	11	0.55	0.55
Ss.00g100660	3534	16	25	35	19	1.1875	1.1875
Ss.00g156720	3537	6	1	6	0	0	0
Ss.00g302560	3537	13	20	24	11	0.846154	0.846154
Ss.00g355930	3537	1	10	10	9	9	9
Ss.00g356070	3537	9	10	15	6	0.666667	0.666667
Ss.00g106060	3543	40	36	60	20	0.5	0.5
Ss.00g182630	3543	12	18	19	7	0.583333	0.583333
Ss.00g274680	3546	11	25	29	18	1.63636	1.63636
Ss.00g397310	3546	3	10	11	8	2.66667	2.66667
Ss.00g037880	3549	7	10	12	5	0.714286	0.714286
Ss.00g075270	3549	12	10	17	5	0.416667	0.416667
Ss.00g357800	3549	8	13	14	6	0.75	0.75
Ss.00g408110	3549	17	20	29	12	0.705882	0.705882
Ss.00g039060	3552	3	4	5	2	0.666667	0.666667
Ss.00g264920	3552	14	28	34	20	1.42857	1.42857
Ss.00g081100	3555	3	7	9	6	2	2
Ss.00g306310	3555	7	10	13	6	0.857143	0.857143
Ss.00g007650	3561	7	9	11	4	0.571429	0.571429
Ss.00g266520	3561	12	19	25	13	1.08333	1.08333
Ss.00g387220	3561	13	11	22	9	0.692308	0.692308
Ss.00g142740	3567	9	14	17	8	0.888889	0.888889
Ss.00g239540	3567	27	32	47	20	0.740741	0.740741
Ss.00g277650	3567	15	14	22	7	0.466667	0.466667
Ss.00g030880	3570	10	7	12	2	0.2	0.2
Ss.00g155410	3570	16	24	35	19	1.1875	1.1875
Ss.00g186270	3576	5	11	15	10	2	2
Ss.00g330610	3576	35	47	66	31	0.885714	0.885714
Ss.00g362860	3576	3	4	6	3	1	1
Ss.00g224640	3579	6	14	19	13	2.16667	2.16667
Ss.00g381840	3579	3	4	5	2	0.666667	0.666667
Ss.00g146950	3582	18	11	22	4	0.222222	0.222222
Ss.00g370010	3582	12	24	30	18	1.5	1.5
Ss.00g141990	3588	11	15	22	11	1	1
Ss.00g256280	3588	11	17	23	12	1.09091	1.09091
Ss.00g362100	3591	10	12	16	6	0.6	0.6
Ss.00g058680	3594	12	19	27	15	1.25	1.25
Ss.00g102950	3594	14	20	27	13	0.928571	0.928571
Ss.00g226420	3594	13	19	23	10	0.769231	0.769231
Ss.00g085500	3597	7	10	12	5	0.714286	0.714286
Ss.00g126290	3597	26	18	35	9	0.346154	0.346154
Ss.00g190320	3597	13	19	24	11	0.846154	0.846154
Ss.00g205620	3597	3	2	4	1	0.333333	0.333333
Ss.00g179850	3606	13	18	28	15	1.15385	1.15385
Ss.00g400700	3606	15	17	27	12	0.8	0.8
Ss.00g102490	3612	4	3	6	2	0.5	0.5
Ss.00g102510	3612	1	3	1	0	0	0
Ss.00g159810	3612	7	14	18	11	1.57143	1.57143
Ss.00g256660	3612	10	9	15	5	0.5	0.5
Ss.00g235030	3615	8	10	14	6	0.75	0.75
Ss.00g406910	3615	9	13	16	7	0.777778	0.777778
Ss.00g075770	3618	6	10	13	7	1.16667	1.16667
Ss.00g233410	3621	6	6	10	4	0.666667	0.666667
Ss.00g065150	3624	6	6	10	4	0.666667	0.666667
Ss.00g209290	3624	24	33	43	19	0.791667	0.791667
Ss.00g321870	3624	13	18	26	13	1	1
Ss.00g016560	3630	18	18	28	10	0.555556	0.555556
Ss.00g150160	3633	8	15	18	10	1.25	1.25
Ss.00g078990	3636	11	11	15	4	0.363636	0.363636
Ss.00g241950	3636	3	3	5	2	0.666667	0.666667
Ss.00g291310	3639	4	4	5	1	0.25	0.25
Ss.00g234160	3642	14	18	27	13	0.928571	0.928571
Ss.00g150070	3651	17	18	26	9	0.529412	0.529412
Ss.00g106680	3657	9	13	19	10	1.11111	1.11111
Ss.00g107840	3657	11	9	13	2	0.181818	0.181818
Ss.00g132850	3657	9	18	23	14	1.55556	1.55556
Ss.00g097880	3660	6	12	14	8	1.33333	1.33333
Ss.00g131400	3660	7	12	15	8	1.14286	1.14286
Ss.00g344750	3660	8	6	10	2	0.25	0.25
Ss.00g033560	3663	14	23	29	15	1.07143	1.07143
Ss.00g162760	3663	3	3	6	3	1	1
Ss.00g162850	3663	11	7	14	3	0.272727	0.272727
Ss.00g215400	3663	13	22	28	15	1.15385	1.15385
Ss.00g240030	3663	6	5	8	2	0.333333	0.333333
Ss.00g310440	3663	3	7	8	5	1.66667	1.66667
Ss.00g361690	3663	5	6	9	4	0.8	0.8
Ss.00g110080	3666	18	24	37	19	1.05556	1.05556
Ss.00g185680	3669	12	19	24	12	1	1
Ss.00g182080	3672	3	6	5	2	0.666667	0.666667
Ss.00g007370	3675	3	4	6	3	1	1
Ss.00g049640	3678	2	3	5	3	1.5	1.5
Ss.00g253730	3678	26	23	41	15	0.576923	0.576923
Ss.00g266010	3681	10	10	17	7	0.7	0.7
Ss.00g171330	3684	3	4	4	1	0.333333	0.333333
Ss.00g202590	3684	3	6	6	3	1	1
Ss.00g009820	3687	24	30	44	20	0.833333	0.833333
Ss.00g258040	3687	5	9	11	6	1.2	1.2
Ss.00g331250	3687	14	31	33	19	1.35714	1.35714
Ss.00g140910	3690	52	98	136	84	1.61538	1.61538
Ss.00g368390	3690	5	8	12	7	1.4	1.4
Ss.00g394370	3690	5	7	10	5	1	1
Ss.00g397880	3690	10	10	18	8	0.8	0.8
Ss.00g038910	3696	8	8	9	1	0.125	0.125
Ss.00g040560	3696	13	34	41	28	2.15385	2.15385
Ss.00g330490	3696	9	11	16	7	0.777778	0.777778
Ss.00g327630	3699	3	2	3	0	0	0
Ss.00g131360	3702	6	11	14	8	1.33333	1.33333
Ss.00g326010	3702	13	16	23	10	0.769231	0.769231
Ss.00g375990	3702	6	7	10	4	0.666667	0.666667
Ss.00g254890	3705	14	24	31	17	1.21429	1.21429
Ss.00g103240	3708	24	38	49	25	1.04167	1.04167
Ss.00g112870	3711	35	51	73	38	1.08571	1.08571
Ss.00g206120	3711	6	6	8	2	0.333333	0.333333
Ss.00g342690	3714	2	2	3	1	0.5	0.5
Ss.00g127420	3717	11	9	14	3	0.272727	0.272727
Ss.00g334400	3717	6	1	7	1	0.166667	0.166667
Ss.00g027020	3726	8	10	14	6	0.75	0.75
Ss.00g169710	3726	1	4	4	3	3	3
Ss.00g317090	3726	5	9	11	6	1.2	1.2
Ss.00g371130	3726	7	8	12	5	0.714286	0.714286
Ss.00g393640	3726	2	6	8	6	3	3
Ss.00g415190	3729	23	22	33	10	0.434783	0.434783
Ss.00g090230	3732	8	8	10	2	0.25	0.25
Ss.00g190250	3738	1	2	2	1	1	1
Ss.00g212790	3738	9	14	19	10	1.11111	1.11111
Ss.00g127320	3741	2	2	4	2	1	1
Ss.00g128440	3741	43	45	76	33	0.767442	0.767442
Ss.00g156410	3741	15	15	21	6	0.4	0.4
Ss.00g313440	3744	29	49	72	43	1.48276	1.48276
Ss.00g166540	3747	5	6	8	3	0.6	0.6
Ss.00g168180	3747	14	9	15	1	0.0714286	0.0714286
Ss.00g072710	3750	10	15	17	7	0.7	0.7
Ss.00g091520	3750	2	3	5	3	1.5	1.5
Ss.00g086470	3753	1	7	7	6	6	6
Ss.00g239930	3756	15	13	24	9	0.6	0.6
Ss.00g255000	3756	15	18	31	16	1.06667	1.06667
Ss.00g332480	3756	4	3	6	2	0.5	0.5
Ss.00g338320	3756	16	27	33	17	1.0625	1.0625
Ss.00g061870	3759	34	41	62	28	0.823529	0.823529
Ss.00g219690	3759	4	8	11	7	1.75	1.75
Ss.00g115370	3762	19	26	38	19	1	1
Ss.00g325960	3762	20	28	41	21	1.05	1.05
Ss.00g377070	3762	9	12	16	7	0.777778	0.777778
Ss.00g364120	3765	25	35	46	21	0.84	0.84
Ss.00g020560	3774	6	5	9	3	0.5	0.5
Ss.00g283810	3774	9	20	24	15	1.66667	1.66667
Ss.00g316620	3777	9	10	15	6	0.666667	0.666667
Ss.00g178350	3780	13	20	25	12	0.923077	0.923077
Ss.00g291690	3783	13	23	28	15	1.15385	1.15385
Ss.00g046600	3789	3	6	6	3	1	1
Ss.00g064560	3798	1	2	3	2	2	2
Ss.00g187870	3801	4	10	11	7	1.75	1.75
Ss.00g274870	3801	5	16	18	13	2.6	2.6
Ss.00g396740	3801	5	6	8	3	0.6	0.6
Ss.00g034200	3804	8	4	10	2	0.25	0.25
Ss.00g152740	3804	18	16	27	9	0.5	0.5
Ss.00g158550	3807	19	41	50	31	1.63158	1.63158
Ss.00g176330	3810	9	14	17	8	0.888889	0.888889
Ss.00g322420	3813	3	7	6	3	1	1
Ss.00g323450	3816	7	7	9	2	0.285714	0.285714
Ss.00g359660	3822	6	6	8	2	0.333333	0.333333
Ss.00g154310	3834	5	7	10	5	1	1
Ss.00g248270	3834	13	14	20	7	0.538462	0.538462
Ss.00g324180	3834	31	40	56	25	0.806452	0.806452
Ss.00g233810	3837	3	4	5	2	0.666667	0.666667
Ss.00g288710	3837	13	17	23	10	0.769231	0.769231
Ss.00g388260	3837	9	18	22	13	1.44444	1.44444
Ss.00g330140	3840	14	31	39	25	1.78571	1.78571
Ss.00g154780	3846	19	30	41	22	1.15789	1.15789
Ss.00g172990	3849	6	8	14	8	1.33333	1.33333
Ss.00g204260	3849	12	4	13	1	0.0833333	0.0833333
Ss.00g399120	3849	16	25	35	19	1.1875	1.1875
Ss.00g009200	3852	23	39	53	30	1.30435	1.30435
Ss.00g263400	3852	4	7	8	4	1	1
Ss.00g341880	3852	4	1	6	2	0.5	0.5
Ss.00g215000	3855	1	3	4	3	3	3
Ss.00g127270	3864	11	23	27	16	1.45455	1.45455
Ss.00g408240	3864	18	22	33	15	0.833333	0.833333
Ss.00g346740	3867	17	28	41	24	1.41176	1.41176
Ss.00g047580	3870	19	15	28	9	0.473684	0.473684
Ss.00g260560	3870	17	19	27	10	0.588235	0.588235
Ss.00g206700	3879	4	6	8	4	1	1
Ss.00g058380	3882	11	12	18	7	0.636364	0.636364
Ss.00g268030	3888	12	13	20	8	0.666667	0.666667
Ss.00g279330	3888	11	24	28	17	1.54545	1.54545
Ss.00g023300	3891	5	3	7	2	0.4	0.4
Ss.00g359360	3891	12	18	26	14	1.16667	1.16667
Ss.00g125000	3894	3	4	4	1	0.333333	0.333333
Ss.00g333420	3894	3	8	8	5	1.66667	1.66667
Ss.00g403610	3894	16	26	31	15	0.9375	0.9375
Ss.00g236610	3897	6	4	9	3	0.5	0.5
Ss.00g374190	3900	13	27	29	16	1.23077	1.23077
Ss.00g180870	3909	28	27	36	8	0.285714	0.285714
Ss.00g372020	3909	18	17	26	8	0.444444	0.444444
Ss.00g160520	3912	7	7	10	3	0.428571	0.428571
Ss.00g060600	3915	3	4	5	2	0.666667	0.666667
Ss.00g285370	3915	6	2	7	1	0.166667	0.166667
Ss.00g298830	3915	11	16	22	11	1	1
Ss.00g048810	3918	13	15	23	10	0.769231	0.769231
Ss.00g125800	3921	14	13	21	7	0.5	0.5
Ss.00g332260	3924	4	4	4	0	0	0
Ss.00g203740	3930	19	29	39	20	1.05263	1.05263
Ss.00g272060	3930	20	25	43	23	1.15	1.15
Ss.00g146580	3936	4	6	6	2	0.5	0.5
Ss.00g336830	3939	16	33	40	24	1.5	1.5
Ss.00g208140	3942	5	11	15	10	2	2
Ss.00g266770	3945	2	1	2	0	0	0
Ss.00g190050	3951	16	12	24	8	0.5	0.5
Ss.00g205720	3951	33	45	62	29	0.878788	0.878788
Ss.00g150240	3954	10	12	18	8	0.8	0.8
Ss.00g215660	3960	24	36	50	26	1.08333	1.08333
Ss.00g184690	3966	22	30	46	24	1.09091	1.09091
Ss.00g174450	3969	7	12	13	6	0.857143	0.857143
Ss.00g236110	3972	2	4	5	3	1.5	1.5
Ss.00g318250	3972	3	11	13	10	3.33333	3.33333
Ss.00g274290	3981	17	17	29	12	0.705882	0.705882
Ss.00g077110	3984	7	14	15	8	1.14286	1.14286
Ss.00g100640	3984	10	11	14	4	0.4	0.4
Ss.00g038500	3987	8	17	20	12	1.5	1.5
Ss.00g265990	3987	13	25	31	18	1.38462	1.38462
Ss.00g143770	3990	11	15	23	12	1.09091	1.09091
Ss.00g168840	3993	29	35	56	27	0.931034	0.931034
Ss.00g193010	3993	22	23	34	12	0.545455	0.545455
Ss.00g093680	3999	6	6	10	4	0.666667	0.666667
Ss.00g316390	3999	5	10	12	7	1.4	1.4
Ss.00g015710	4002	11	14	21	10	0.909091	0.909091
Ss.00g013660	4005	9	7	13	4	0.444444	0.444444
Ss.00g191360	4005	3	6	8	5	1.66667	1.66667
Ss.00g360930	4005	14	20	27	13	0.928571	0.928571
Ss.00g346160	4011	8	4	9	1	0.125	0.125
Ss.00g234220	4014	12	12	18	6	0.5	0.5
Ss.00g299480	4014	15	28	35	20	1.33333	1.33333
Ss.00g289130	4032	4	10	12	8	2	2
Ss.00g366870	4032	22	46	53	31	1.40909	1.40909
Ss.00g360880	4035	2	5	6	4	2	2
Ss.00g374850	4041	4	12	14	10	2.5	2.5
Ss.00g174770	4044	7	14	15	8	1.14286	1.14286
Ss.00g268110	4044	5	7	11	6	1.2	1.2
Ss.00g155940	4047	10	22	25	15	1.5	1.5
Ss.00g035190	4050	7	7	12	5	0.714286	0.714286
Ss.00g226950	4050	2	6	7	5	2.5	2.5
Ss.00g316050	4050	2	5	3	1	0.5	0.5
Ss.00g236380	4056	2	3	4	2	1	1
Ss.00g270400	4059	8	11	15	7	0.875	0.875
Ss.00g310770	4062	15	13	22	7	0.466667	0.466667
Ss.00g204670	4071	7	7	8	1	0.142857	0.142857
Ss.00g072720	4074	5	9	12	7	1.4	1.4
Ss.00g306340	4077	11	22	26	15	1.36364	1.36364
Ss.00g342600	4080	7	8	14	7	1	1
Ss.00g342780	4080	3	2	3	0	0	0
Ss.00g090030	4083	9	7	8	-1	-0.111111
Ss.00g227890	4086	6	8	8	2	0.333333	0.333333
Ss.00g329450	4092	18	26	36	18	1	1
Ss.00g283900	4101	9	12	18	9	1	1
Ss.00g048360	4104	11	17	23	12	1.09091	1.09091
Ss.00g287830	4104	27	38	51	24	0.888889	0.888889
Ss.00g403970	4107	3	11	11	8	2.66667	2.66667
Ss.00g320850	4116	15	26	34	19	1.26667	1.26667
Ss.00g330970	4119	18	22	32	14	0.777778	0.777778
Ss.00g127710	4122	15	22	32	17	1.13333	1.13333
Ss.00g346810	4128	13	21	27	14	1.07692	1.07692
Ss.00g088170	4140	14	10	17	3	0.214286	0.214286
Ss.00g272750	4140	19	22	31	12	0.631579	0.631579
Ss.00g131410	4146	7	7	12	5	0.714286	0.714286
Ss.00g131530	4146	7	10	13	6	0.857143	0.857143
Ss.00g078900	4152	6	5	8	2	0.333333	0.333333
Ss.00g150670	4155	8	17	20	12	1.5	1.5
Ss.00g236030	4164	1	3	3	2	2	2
Ss.00g021090	4167	2	3	4	2	1	1
Ss.00g115760	4170	8	11	15	7	0.875	0.875
Ss.00g400560	4170	19	25	35	16	0.842105	0.842105
Ss.00g393580	4173	29	46	59	30	1.03448	1.03448
Ss.00g028270	4179	8	6	13	5	0.625	0.625
Ss.00g176270	4182	5	12	13	8	1.6	1.6
Ss.00g176010	4188	5	14	15	10	2	2
Ss.00g047140	4191	6	6	9	3	0.5	0.5
Ss.00g369240	4200	10	15	18	8	0.8	0.8
Ss.00g263100	4206	15	36	46	31	2.06667	2.06667
Ss.00g021760	4209	6	14	16	10	1.66667	1.66667
Ss.00g100320	4218	5	8	10	5	1	1
Ss.00g165100	4218	2	6	6	4	2	2
Ss.00g355960	4218	8	15	18	10	1.25	1.25
Ss.00g388010	4218	4	9	13	9	2.25	2.25
Ss.00g221940	4221	18	31	43	25	1.38889	1.38889
Ss.00g251870	4221	7	13	16	9	1.28571	1.28571
Ss.00g008640	4227	10	7	16	6	0.6	0.6
Ss.00g072530	4227	10	16	22	12	1.2	1.2
Ss.00g377250	4230	10	20	26	16	1.6	1.6
Ss.00g035910	4239	5	11	14	9	1.8	1.8
Ss.00g116210	4239	15	26	34	19	1.26667	1.26667
Ss.00g145890	4239	16	21	25	9	0.5625	0.5625
Ss.00g005040	4245	10	22	26	16	1.6	1.6
Ss.00g328930	4245	9	11	18	9	1	1
Ss.00g364040	4254	1	2	2	1	1	1
Ss.00g145820	4263	11	18	20	9	0.818182	0.818182
Ss.00g156800	4269	3	7	7	4	1.33333	1.33333
Ss.00g162030	4269	2	6	6	4	2	2
Ss.00g087130	4278	5	10	12	7	1.4	1.4
Ss.00g021660	4290	1	11	11	10	10	10
Ss.00g154200	4293	4	6	6	2	0.5	0.5
Ss.00g011570	4299	24	30	45	21	0.875	0.875
Ss.00g219790	4311	8	10	13	5	0.625	0.625
Ss.00g323810	4311	1	2	3	2	2	2
Ss.00g059100	4314	8	17	20	12	1.5	1.5
Ss.00g399870	4317	10	14	17	7	0.7	0.7
Ss.00g070080	4320	3	5	6	3	1	1
Ss.00g265140	4320	3	4	6	3	1	1
Ss.00g390260	4320	34	46	68	34	1	1
Ss.00g182110	4323	10	18	21	11	1.1	1.1
Ss.00g104410	4326	16	20	29	13	0.8125	0.8125
Ss.00g102270	4329	19	36	45	26	1.36842	1.36842
Ss.00g291700	4329	15	9	17	2	0.133333	0.133333
Ss.00g323800	4329	15	26	35	20	1.33333	1.33333
Ss.00g089780	4332	9	10	14	5	0.555556	0.555556
Ss.00g251720	4335	42	50	72	30	0.714286	0.714286
Ss.00g400390	4338	4	9	10	6	1.5	1.5
Ss.00g042290	4344	3	9	11	8	2.66667	2.66667
Ss.00g413870	4350	9	10	14	5	0.555556	0.555556
Ss.00g272330	4353	14	23	33	19	1.35714	1.35714
Ss.00g048490	4356	8	8	14	6	0.75	0.75
Ss.00g375290	4359	20	29	41	21	1.05	1.05
Ss.00g051730	4362	22	39	48	26	1.18182	1.18182
Ss.00g034330	4368	13	15	24	11	0.846154	0.846154
Ss.00g266670	4371	16	26	36	20	1.25	1.25
Ss.00g136120	4374	11	18	24	13	1.18182	1.18182
Ss.00g176550	4380	6	12	13	7	1.16667	1.16667
Ss.00g187430	4386	12	15	20	8	0.666667	0.666667
Ss.00g323090	4386	24	36	46	22	0.916667	0.916667
Ss.00g220200	4395	14	16	26	12	0.857143	0.857143
Ss.00g156000	4401	14	20	24	10	0.714286	0.714286
Ss.00g163210	4404	9	12	18	9	1	1
Ss.00g127050	4410	8	6	9	1	0.125	0.125
Ss.00g310180	4431	7	15	17	10	1.42857	1.42857
Ss.00g145930	4440	9	13	13	4	0.444444	0.444444
Ss.00g236490	4440	9	22	26	17	1.88889	1.88889
Ss.00g122530	4446	20	27	38	18	0.9	0.9
Ss.00g163330	4449	9	11	14	5	0.555556	0.555556
Ss.00g186370	4449	8	8	11	3	0.375	0.375
Ss.00g265640	4449	3	2	5	2	0.666667	0.666667
Ss.00g060700	4467	36	49	71	35	0.972222	0.972222
Ss.00g336470	4470	12	26	30	18	1.5	1.5
Ss.00g125920	4476	19	35	40	21	1.10526	1.10526
Ss.00g250300	4479	12	20	25	13	1.08333	1.08333
Ss.00g384600	4491	27	46	62	35	1.2963	1.2963
Ss.00g276610	4500	8	11	13	5	0.625	0.625
Ss.00g115920	4506	5	6	9	4	0.8	0.8
Ss.00g115640	4515	4	7	6	2	0.5	0.5
Ss.00g414830	4518	14	25	33	19	1.35714	1.35714
Ss.00g269550	4527	6	7	8	2	0.333333	0.333333
Ss.00g315590	4530	6	5	9	3	0.5	0.5
Ss.00g320330	4533	18	25	34	16	0.888889	0.888889
Ss.00g092650	4551	19	17	26	7	0.368421	0.368421
Ss.00g106890	4551	5	7	10	5	1	1
Ss.00g204560	4554	5	13	15	10	2	2
Ss.00g387990	4557	8	11	16	8	1	1
Ss.00g292350	4566	19	36	50	31	1.63158	1.63158
Ss.00g204850	4575	11	18	23	12	1.09091	1.09091
Ss.00g289110	4578	4	16	18	14	3.5	3.5
Ss.00g052370	4581	8	4	5	-3	-0.375
Ss.00g278950	4581	16	14	21	5	0.3125	0.3125
Ss.00g393650	4581	16	22	33	17	1.0625	1.0625
Ss.00g046400	4593	10	17	21	11	1.1	1.1
Ss.00g218460	4593	22	40	51	29	1.31818	1.31818
Ss.00g401010	4599	30	54	71	41	1.36667	1.36667
Ss.00g306060	4605	2	5	5	3	1.5	1.5
Ss.00g038900	4611	23	22	37	14	0.608696	0.608696
Ss.00g090580	4611	4	9	9	5	1.25	1.25
Ss.00g369220	4611	12	14	18	6	0.5	0.5
Ss.00g007570	4638	9	7	12	3	0.333333	0.333333
Ss.00g276970	4638	6	11	13	7	1.16667	1.16667
Ss.00g376830	4638	14	21	30	16	1.14286	1.14286
Ss.00g028090	4641	24	37	48	24	1	1
Ss.00g103110	4641	20	27	36	16	0.8	0.8
Ss.00g162680	4650	27	51	68	41	1.51852	1.51852
Ss.00g316680	4656	10	10	15	5	0.5	0.5
Ss.00g281250	4671	15	21	30	15	1	1
Ss.00g042220	4686	7	2	9	2	0.285714	0.285714
Ss.00g228730	4689	3	10	11	8	2.66667	2.66667
Ss.00g354200	4689	6	7	10	4	0.666667	0.666667
Ss.00g294200	4698	1	2	3	2	2	2
Ss.00g008460	4707	15	20	28	13	0.866667	0.866667
Ss.00g106770	4707	15	18	23	8	0.533333	0.533333
Ss.00g377240	4707	6	17	19	13	2.16667	2.16667
Ss.00g143640	4716	10	22	26	16	1.6	1.6
Ss.00g009050	4728	22	38	48	26	1.18182	1.18182
Ss.00g181010	4728	16	26	33	17	1.0625	1.0625
Ss.00g182010	4728	9	13	18	9	1	1
Ss.00g209770	4731	6	17	17	11	1.83333	1.83333
Ss.00g103640	4737	18	21	32	14	0.777778	0.777778
Ss.00g374280	4737	4	4	4	0	0	0
Ss.00g079050	4743	10	10	16	6	0.6	0.6
Ss.00g131780	4752	7	9	11	4	0.571429	0.571429
Ss.00g233740	4758	33	56	71	38	1.15152	1.15152
Ss.00g344840	4761	12	15	20	8	0.666667	0.666667
Ss.00g145180	4812	22	36	50	28	1.27273	1.27273
Ss.00g070330	4815	14	14	20	6	0.428571	0.428571
Ss.00g061840	4833	6	8	11	5	0.833333	0.833333
Ss.00g131500	4836	15	28	32	17	1.13333	1.13333
Ss.00g208030	4872	7	9	15	8	1.14286	1.14286
Ss.00g280910	4872	10	11	17	7	0.7	0.7
Ss.00g212910	4881	23	33	42	19	0.826087	0.826087
Ss.00g333570	4884	8	7	9	1	0.125	0.125
Ss.00g145570	4890	14	11	19	5	0.357143	0.357143
Ss.00g191810	4902	12	11	21	9	0.75	0.75
Ss.00g090220	4908	22	40	49	27	1.22727	1.22727
Ss.00g228740	4908	13	16	20	7	0.538462	0.538462
Ss.00g316660	4908	7	8	11	4	0.571429	0.571429
Ss.00g217390	4914	29	44	62	33	1.13793	1.13793
Ss.00g133330	4917	14	24	30	16	1.14286	1.14286
Ss.00g255920	4920	6	8	11	5	0.833333	0.833333
Ss.00g009940	4929	6	7	9	3	0.5	0.5
Ss.00g227090	4938	14	14	19	5	0.357143	0.357143
Ss.00g360120	4938	13	17	23	10	0.769231	0.769231
Ss.00g002140	4953	12	16	22	10	0.833333	0.833333
Ss.00g235700	4956	7	3	9	2	0.285714	0.285714
Ss.00g159540	4971	11	14	20	9	0.818182	0.818182
Ss.00g225820	4974	5	7	7	2	0.4	0.4
Ss.00g308970	4980	5	17	18	13	2.6	2.6
Ss.00g061340	4983	12	26	31	19	1.58333	1.58333
