# Supplementary material for: Long read sequencing to reveal the full complexity of a plant transcriptome by targeting both standard and long workflows
Source: Plant Methods. 2023 Oct 21;19:112. doi: 10.1186/s13007-023-01091-1 (PMC10589961; doi:10.1186/s13007-023-01091-1)
Supplement: Supplementary file 4 — Additional file 4: Table S3. Isoforms related to all jojoba (Simmondsia chinensis) genes with length over 5,000 base pair (bp) including workflow library type, uniqueness to long library workflow, ratio of long isoforms to standard workflow library, and all genes CDS length. [file 13007_2023_1091_MOESM4_ESM.xlsx]

## Sheet: Unique over 5KB nos197 genes
Table S3. Isoforms related to all jojoba (Simmondsia chinensis) genes with length over 5,000 base pair (bp) including workflow library type, uniqueness to long library workflow, ratio of long isoforms to standard workflow library, and all genes’ CDSs length.
Gene code	CDS length	Standard workflow	Long Workflow	Standard plus Long Workflow	Unique in Long Workflow	Ratio Unique/Standard workflow
Ss.00g306350	5001	7	9	12	5	0.714286
Ss.00g353160	5004	15	19	27	12	0.8
Ss.00g289010	5013	10	18	23	13	1.3
Ss.00g078130	5022	47	49	62	15	0.319149
Ss.00g293530	5031	6	12	17	11	1.83333
Ss.00g377150	5031	9	14	19	10	1.11111
Ss.00g218680	5034	15	27	33	18	1.2
Ss.00g327440	5037	26	34	50	24	0.923077
Ss.00g086090	5046	15	24	35	20	1.33333
Ss.00g397490	5049	13	13	19	6	0.461538
Ss.00g081780	5052	15	23	32	17	1.13333
Ss.00g028930	5058	3	5	5	2	0.666667
Ss.00g072300	5067	5	10	13	8	1.6
Ss.00g057720	5076	27	48	59	32	1.18519
Ss.00g208640	5079	6	5	9	3	0.5
Ss.00g362110	5097	3	3	4	1	0.333333
Ss.00g155840	5100	40	43	60	20	0.5
Ss.00g297460	5100	1	4	4	3	3
Ss.00g164560	5109	4	5	7	3	0.75
Ss.00g155520	5121	16	19	27	11	0.6875
Ss.00g207730	5121	14	23	30	16	1.14286
Ss.00g266070	5121	10	21	24	14	1.4
Ss.00g346460	5121	4	5	7	3	0.75
Ss.00g398850	5130	10	11	16	6	0.6
Ss.00g078320	5139	1	1	2	1	1
Ss.00g170210	5142	9	15	18	9	1
Ss.00g076810	5145	49	79	108	59	1.20408
Ss.00g393240	5157	9	19	20	11	1.22222
Ss.00g387640	5160	9	12	17	8	0.888889
Ss.00g038050	5169	15	16	19	4	0.266667
Ss.00g320090	5169	2	4	4	2	1
Ss.00g294280	5175	11	17	22	11	1
Ss.00g103600	5199	6	11	14	8	1.33333
Ss.00g303240	5199	3	5	5	2	0.666667
Ss.00g212500	5208	24	42	55	31	1.29167
Ss.00g275960	5208	24	40	54	30	1.25
Ss.00g284090	5223	30	37	48	18	0.6
Ss.00g021400	5250	6	13	14	8	1.33333
Ss.00g270080	5253	6	7	11	5	0.833333
Ss.00g146920	5271	8	11	17	9	1.125
Ss.00g327730	5274	19	27	32	13	0.684211
Ss.00g191650	5280	7	11	13	6	0.857143
Ss.00g126840	5292	11	16	20	9	0.818182
Ss.00g107550	5295	3	4	5	2	0.666667
Ss.00g326800	5295	7	8	13	6	0.857143
Ss.00g243590	5298	15	12	19	4	0.266667
Ss.00g012060	5304	7	14	15	8	1.14286
Ss.00g293270	5307	2	6	8	6	3
Ss.00g388620	5316	11	14	21	10	0.909091
Ss.00g404980	5325	15	24	30	15	1
Ss.00g049320	5328	18	18	27	9	0.5
Ss.00g205040	5331	8	15	18	10	1.25
Ss.00g190800	5334	11	11	16	5	0.454545
Ss.00g376880	5337	7	9	10	3	0.428571
Ss.00g078180	5343	102	140	182	80	0.784314
Ss.00g154070	5343	2	7	7	5	2.5
Ss.00g404870	5388	9	16	21	12	1.33333
Ss.00g399200	5397	7	23	26	19	2.71429
Ss.00g158610	5400	6	8	10	4	0.666667
Ss.00g301040	5418	9	20	27	18	2
Ss.00g207190	5433	22	33	43	21	0.954545
Ss.00g009850	5436	11	16	24	13	1.18182
Ss.00g047840	5439	3	6	7	4	1.33333
Ss.00g114490	5448	5	11	13	8	1.6
Ss.00g010040	5454	16	20	29	13	0.8125
Ss.00g094780	5472	12	22	29	17	1.41667
Ss.00g266180	5481	3	1	4	1	0.333333
Ss.00g315070	5481	4	3	4	0	0
Ss.00g273810	5505	8	13	16	8	1
Ss.00g377820	5511	11	8	15	4	0.363636
Ss.00g092860	5514	7	10	13	6	0.857143
Ss.00g182650	5526	1	4	5	4	4
Ss.00g371220	5526	24	39	51	27	1.125
Ss.00g148350	5532	9	9	14	5	0.555556
Ss.00g171320	5532	14	15	19	5	0.357143
Ss.00g251290	5553	9	15	20	11	1.22222
Ss.00g147560	5571	21	24	36	15	0.714286
Ss.00g242740	5574	6	13	15	9	1.5
Ss.00g234250	5577	11	32	39	28	2.54545
Ss.00g388880	5589	19	14	27	8	0.421053
Ss.00g294590	5592	17	25	31	14	0.823529
Ss.00g050960	5598	11	18	22	11	1
Ss.00g162180	5604	10	10	16	6	0.6
Ss.00g177030	5607	9	17	21	12	1.33333
Ss.00g347770	5628	21	31	42	21	1
Ss.00g205650	5634	6	23	27	21	3.5
Ss.00g088770	5637	3	6	7	4	1.33333
Ss.00g165020	5637	10	17	22	12	1.2
Ss.00g041230	5652	16	15	25	9	0.5625
Ss.00g266500	5661	6	9	12	6	1
Ss.00g132100	5691	10	16	20	10	1
Ss.00g221990	5697	8	12	12	4	0.5
Ss.00g101860	5700	6	19	22	16	2.66667
Ss.00g027070	5712	13	14	20	7	0.538462
Ss.00g242890	5739	7	19	24	17	2.42857
Ss.00g175000	5760	20	24	29	9	0.45
Ss.00g184740	5760	10	4	11	1	0.1
Ss.00g202410	5760	4	7	6	2	0.5
Ss.00g022070	5787	3	6	7	4	1.33333
Ss.00g010820	5802	32	61	79	47	1.46875
Ss.00g360720	5865	16	26	35	19	1.1875
Ss.00g342900	5877	10	13	21	11	1.1
Ss.00g027100	5880	6	7	11	5	0.833333
Ss.00g071160	5883	8	12	15	7	0.875
Ss.00g309140	5889	14	15	21	7	0.5
Ss.00g201050	5892	8	21	23	15	1.875
Ss.00g350620	5901	31	47	68	37	1.19355
Ss.00g220990	5904	13	40	44	31	2.38462
Ss.00g205660	5910	24	18	35	11	0.458333
Ss.00g395360	5928	3	7	7	4	1.33333
Ss.00g405990	5940	10	18	20	10	1
Ss.00g387490	5952	25	31	48	23	0.92
Ss.00g070220	5961	3	7	7	4	1.33333
Ss.00g066980	5994	5	14	18	13	2.6
Ss.00g289000	6030	3	3	3	0	0
Ss.00g293110	6078	7	14	17	10	1.42857
Ss.00g254920	6081	6	12	12	6	1
Ss.00g315730	6093	25	39	52	27	1.08
Ss.00g246350	6096	25	31	43	18	0.72
Ss.00g058430	6111	6	11	14	8	1.33333
Ss.00g361960	6111	12	14	20	8	0.666667
Ss.00g333950	6171	7	11	14	7	1
Ss.00g254430	6204	9	9	12	3	0.333333
Ss.00g279510	6210	4	5	7	3	0.75
Ss.00g334670	6225	18	38	43	25	1.38889
Ss.00g238550	6234	10	23	26	16	1.6
Ss.00g379260	6267	26	36	47	21	0.807692
Ss.00g126530	6276	6	12	14	8	1.33333
Ss.00g241600	6276	18	28	40	22	1.22222
Ss.00g353740	6279	15	14	23	8	0.533333
Ss.00g154510	6318	4	7	8	4	1
Ss.00g092480	6399	18	20	30	12	0.666667
Ss.00g396420	6441	11	13	15	4	0.363636
Ss.00g028390	6462	6	12	15	9	1.5
Ss.00g030100	6462	13	27	31	18	1.38462
Ss.00g302890	6465	15	15	19	4	0.266667
Ss.00g315540	6477	11	25	29	18	1.63636
Ss.00g217580	6501	10	11	16	6	0.6
Ss.00g353300	6513	10	10	15	5	0.5
Ss.00g372280	6531	12	13	20	8	0.666667
Ss.00g291740	6543	10	14	16	6	0.6
Ss.00g102410	6573	14	20	29	15	1.07143
Ss.00g070320	6663	7	12	16	9	1.28571
Ss.00g318010	6675	45	58	81	36	0.8
Ss.00g398470	6699	1	2	2	1	1
Ss.00g206280	6705	5	9	11	6	1.2
Ss.00g376390	6705	5	4	5	0	0
Ss.00g023840	6717	7	10	11	4	0.571429
Ss.00g271180	6726	8	5	8	0	0
Ss.00g365370	6810	7	15	16	9	1.28571
Ss.00g103830	6828	12	15	21	9	0.75
Ss.00g344130	6888	10	8	14	4	0.4
Ss.00g016760	6957	29	46	59	30	1.03448
Ss.00g116200	7080	15	29	39	24	1.6
Ss.00g402550	7089	6	11	10	4	0.666667
Ss.00g279460	7125	5	5	6	1	0.2
Ss.00g097640	7137	23	30	39	16	0.695652
Ss.00g266000	7140	31	37	51	20	0.645161
Ss.00g184720	7215	12	11	22	10	0.833333
Ss.00g090350	7275	11	18	20	9	0.818182
Ss.00g084410	7365	20	33	42	22	1.1
Ss.00g359890	7386	5	9	10	5	1
Ss.00g028050	7398	22	37	53	31	1.40909
Ss.00g221500	7413	9	18	23	14	1.55556
Ss.00g070390	7440	20	16	30	10	0.5
Ss.00g259960	7602	11	18	23	12	1.09091
Ss.00g047530	7779	13	12	20	7	0.538462
Ss.00g009130	7842	16	25	33	17	1.0625
Ss.00g201570	7845	18	32	36	18	1
Ss.00g146610	7956	35	41	59	24	0.685714
Ss.00g232750	8001	9	9	15	6	0.666667
Ss.00g060680	8052	10	9	16	6	0.6
Ss.00g351840	8301	36	45	67	31	0.861111
Ss.00g376420	8331	6	10	12	6	1
Ss.00g343530	8340	27	27	42	15	0.555556
Ss.00g376310	8343	6	3	6	0	0
Ss.00g293460	8412	13	20	27	14	1.07692
Ss.00g376790	9000	3	4	5	2	0.666667
Ss.00g145780	9114	9	19	22	13	1.44444
Ss.00g007550	9309	11	25	30	19	1.72727
Ss.00g245600	9384	2	9	9	7	3.5
Ss.00g120990	9612	24	42	54	30	1.25
Ss.00g269000	9633	15	28	39	24	1.6
Ss.00g205670	10344	10	24	32	22	2.2
Ss.00g285290	10404	30	43	57	27	0.9
Ss.00g107470	10671	4	5	7	3	0.75
Ss.00g170360	10803	16	19	24	8	0.5
Ss.00g411460	10995	10	13	18	8	0.8
Ss.00g238010	11310	14	13	21	7	0.5
Ss.00g406080	11484	12	13	19	7	0.583333
Ss.00g049750	11682	15	19	28	13	0.866667
Ss.00g090670	12372	13	26	35	22	1.69231
Ss.00g059440	12777	32	35	48	16	0.5
Ss.00g126900	13149	19	32	42	23	1.21053
Ss.00g266650	15039	14	16	25	11	0.785714
Ss.00g366670	15249	15	24	30	15	1
Ss.00g242790	16302	44	32	56	12	0.272727
